# Supplementary material for: Colony‐stimulating factor 1 positive (CSF1+) secretory epithelial cells induce excessive trophoblast invasion in tubal pregnancy rupture
Source: Cell Prolif. 2023 Jan 31;56(7):e13408. doi: 10.1111/cpr.13408 (PMC10334268; doi:10.1111/cpr.13408)
Supplement: Supplementary file 2 — Table S1. GO term analysis of the three EVT subsets. [file CPR-56-e13408-s003.xlsx]

## Sheet: IP-EVT
EVT1				EVT2				EVT3
Description	pvalue	p.adjust		Description	pvalue	p.adjust		Description	pvalue	p.adjust
ameboidal-type cell migration	8.45507e-07	0.00325943		chromosome segregation	1.96248e-16	1.33056e-13		protein processing	2.33365e-06	0.00234238
cellular response to chemical stress	1.79134e-06	0.00345282		nuclear division	4.28074e-15	1.45117e-12		protein maturation	2.68313e-06	0.00234238
morphogenesis of a branching structure	8.197e-06	0.00986968		organelle fission	1.67033e-14	3.77494e-12		cytokine-mediated signaling pathway	5.25901e-06	0.00306074
negative regulation of cell cycle	1.30881e-05	0.00986968		mitotic nuclear division	5.71345e-14	9.6843e-12		negative regulation of epidermal growth factor receptor signaling pathway	1.2091e-05	0.00527772
regulation of apoptotic signaling pathway	1.48101e-05	0.00986968		sister chromatid segregation	7.8097e-14	1.05899e-11		negative regulation of ERBB signaling pathway	2.09043e-05	0.00729977
morphogenesis of a branching epithelium	1.72313e-05	0.00986968		mitotic sister chromatid segregation	8.33096e-13	9.41398e-11		glycosaminoglycan metabolic process	3.221e-05	0.00937312
circadian rhythm	1.79216e-05	0.00986968		nuclear chromosome segregation	2.12421e-12	2.05745e-10		aminoglycan metabolic process	5.3145e-05	0.0132559
vascular transport	2.09261e-05	0.0100838		regulation of chromosome segregation	3.09088e-11	2.61952e-09		collagen catabolic process	6.25635e-05	0.0133298
gland development	2.46561e-05	0.010561		chromosome separation	4.53138e-11	3.41364e-09		trabecula morphogenesis	6.87103e-05	0.0133298
regulation of intrinsic apoptotic signaling pathway	2.85732e-05	0.011015		regulation of mitotic sister chromatid separation	3.01346e-10	2.04313e-08		regulation of peptidase activity	0.000126495	0.0220861
cellular response to oxidative stress	4.34651e-05	0.0152325		mitotic sister chromatid separation	3.63418e-10	2.23998e-08		extracellular matrix organization	0.000158387	0.0227638
DNA replication	4.90033e-05	0.0157423		regulation of sister chromatid segregation	5.66357e-10	2.95377e-08		extracellular structure organization	0.00016202	0.0227638
regulation of type B pancreatic cell proliferation	5.49691e-05	0.0163005		regulation of chromosome separation	5.66357e-10	2.95377e-08		external encapsulating structure organization	0.00016949	0.0227638
branching morphogenesis of an epithelial tube	6.38895e-05	0.0166169		regulation of nuclear division	6.24224e-10	3.02303e-08		trabecula formation	0.000187431	0.0233754
carboxylic acid catabolic process	6.46573e-05	0.0166169		regulation of chromosome organization	4.96387e-09	2.24367e-07		negative regulation of peptidyl-tyrosine phosphorylation	0.000238005	0.0277038
organic acid catabolic process	7.74376e-05	0.0174768		regulation of mitotic nuclear division	7.49779e-09	3.17719e-07		extracellular matrix disassembly	0.000306663	0.0334646
cellular response to reactive oxygen species	8.09385e-05	0.0174768		regulation of mitotic metaphase/anaphase transition	1.78069e-08	7.10182e-07		regulation of endopeptidase activity	0.000375636	0.03858
homeostasis of number of cells	8.16036e-05	0.0174768		metaphase/anaphase transition of mitotic cell cycle	2.10588e-08	7.93216e-07		defense response to virus	0.000428942	0.0394175
response to steroid hormone	8.99397e-05	0.0182483		regulation of metaphase/anaphase transition of cell cycle	2.28528e-08	8.15486e-07		defense response to symbiont	0.000428942	0.0394175
anion transmembrane transport	9.64659e-05	0.0185938		metaphase/anaphase transition of cell cycle	2.68051e-08	9.08692e-07		negative regulation of protein tyrosine kinase activity	0.000529091	0.0448035
response to oxidative stress	0.000102904	0.0188902		microtubule cytoskeleton organization involved in mitosis	4.27625e-08	1.38062e-06		regulation of epidermal growth factor receptor signaling pathway	0.000538874	0.0448035
response to peptide hormone	0.000113414	0.0198733		mitotic cell cycle phase transition	7.07548e-08	2.18054e-06
transport across blood-brain barrier	0.000128812	0.0206905		negative regulation of chromosome organization	1.10817e-07	3.26671e-06
positive regulation of protein localization to nucleus	0.000128812	0.0206905		regulation of mitotic cell cycle	1.25834e-07	3.55481e-06
response to estradiol	0.000170783	0.0263347		DNA packaging	2.57826e-07	6.99225e-06
muscle organ development	0.000190977	0.0283161		negative regulation of sister chromatid segregation	3.47461e-07	8.41352e-06
modified amino acid transport	0.000203466	0.0290504		negative regulation of mitotic sister chromatid segregation	3.47461e-07	8.41352e-06
rhythmic process	0.000222518	0.0306359		negative regulation of mitotic sister chromatid separation	3.47461e-07	8.41352e-06
muscle tissue development	0.000238594	0.0310748		negative regulation of chromosome segregation	4.18707e-07	9.46278e-06
amide transport	0.000247805	0.0310748		negative regulation of chromosome separation	4.18707e-07	9.46278e-06
stem cell differentiation	0.000252646	0.0310748		regulation of mitotic sister chromatid segregation	4.58153e-07	1.00202e-05
positive regulation of protein transport	0.00026601	0.0310748		non-membrane-bounded organelle assembly	5.01011e-07	1.06152e-05
canonical Wnt signaling pathway	0.00026601	0.0310748		chromosome condensation	5.45269e-07	1.12028e-05
sulfur compound transport	0.000323775	0.0365124		positive regulation of cell cycle process	7.01606e-07	1.39908e-05
positive regulation of cellular protein localization	0.0003315	0.0365124		cell cycle G2/M phase transition	1.65937e-06	3.21444e-05
striated muscle tissue development	0.000391458	0.0407821		kinetochore assembly	1.91317e-06	3.60313e-05
muscle cell proliferation	0.000393496	0.0407821		DNA conformation change	2.32586e-06	4.26198e-05
type B pancreatic cell proliferation	0.000412582	0.0407821		regulation of mitotic cell cycle phase transition	2.77522e-06	4.95158e-05
branching involved in salivary gland morphogenesis	0.000412582	0.0407821		positive regulation of cell cycle	3.61332e-06	6.28162e-05
cellular amino acid metabolic process	0.000441588	0.0411087		kinetochore organization	4.13314e-06	6.83481e-05
positive regulation of establishment of protein localization	0.000458006	0.0411087		regulation of ubiquitin protein ligase activity	4.13314e-06	6.83481e-05
regulation of canonical Wnt signaling pathway	0.000475547	0.0411087		DNA biosynthetic process	4.33786e-06	7.00255e-05
positive regulation of cell-matrix adhesion	0.000478975	0.0411087		spindle organization	4.82954e-06	7.61494e-05
positive regulation of intrinsic apoptotic signaling pathway	0.000478975	0.0411087		negative regulation of organelle organization	6.64022e-06	0.00010232
cell aging	0.000479868	0.0411087		protein-DNA complex assembly	7.42839e-06	0.000111921
one-carbon metabolic process	0.000593964	0.0454544		centromere complex assembly	9.41427e-06	0.000138758
response to muscle stretch	0.000594054	0.0454544		negative regulation of cell cycle	1.18147e-05	0.000170433
alpha-amino acid metabolic process	0.000594169	0.0454544		regulation of cell cycle phase transition	1.27132e-05	0.000179573
endothelium development	0.000596286	0.0454544		protein-DNA complex subunit organization	1.78782e-05	0.000247375
regulation of protein localization to nucleus	0.000596286	0.0454544		mitotic spindle assembly checkpoint signaling	1.94176e-05	0.00024906
kidney development	0.000601342	0.0454544		spindle assembly checkpoint signaling	1.94176e-05	0.00024906
skeletal muscle organ development	0.000629887	0.0466964		mitotic spindle checkpoint signaling	1.94176e-05	0.00024906
response to corticosteroid	0.000659989	0.0480049		spindle assembly	1.94693e-05	0.00024906
protein localization to extracellular region	0.00070017	0.0499843		histone phosphorylation	2.10164e-05	0.000259075
				spindle checkpoint signaling	2.10164e-05	0.000259075
				mitotic spindle organization	2.15116e-05	0.000260444
				negative regulation of mitotic metaphase/anaphase transition	2.26995e-05	0.000270004
				DNA replication	2.57445e-05	0.000300945
				negative regulation of metaphase/anaphase transition of cell cycle	2.6327e-05	0.000302537
				mitotic cell cycle checkpoint signaling	2.85872e-05	0.000323036
				G2/M transition of mitotic cell cycle	3.61931e-05	0.000402277
				negative regulation of mitotic nuclear division	3.94461e-05	0.000431362
				negative regulation of cell cycle process	4.63051e-05	0.000498331
				regulation of ubiquitin-protein transferase activity	5.3181e-05	0.000563386
				negative regulation of nuclear division	6.27555e-05	0.000654588
				cell cycle checkpoint signaling	8.20101e-05	0.000838655
				positive regulation of ubiquitin protein ligase activity	8.28759e-05	0.000838655
				mitotic spindle assembly	9.80713e-05	0.000977828
				negative regulation of mitotic cell cycle phase transition	0.000102451	0.0010067
				meiotic nuclear division	0.000116364	0.00112707
				animal organ regeneration	0.000156249	0.00149206
				meiotic cell cycle process	0.000163225	0.00153703
				establishment of organelle localization	0.000175248	0.00162765
				establishment of chromosome localization	0.000181937	0.00166694
				deoxyribonucleotide biosynthetic process	0.000192553	0.00174068
				chromosome localization	0.000195749	0.00174629
				mitotic chromosome condensation	0.000248976	0.00219228
				positive regulation of mitotic cell cycle phase transition	0.00028394	0.00246809
				negative regulation of mitotic cell cycle	0.000291065	0.00248343
				regulation of G2/M transition of mitotic cell cycle	0.000293031	0.00248343
				protein localization to kinetochore	0.000312516	0.00258398
				protein localization to condensed chromosome	0.000312516	0.00258398
				negative regulation of cell cycle phase transition	0.000362595	0.00296192
				regulation of cell cycle G2/M phase transition	0.000372597	0.00300739
				anaphase-promoting complex-dependent catabolic process	0.000383137	0.00305608
				regulation of DNA replication	0.000428744	0.00337657
				meiotic cell cycle	0.000433276	0.00337657
				deoxyribonucleoside monophosphate metabolic process	0.000460801	0.00355026
				positive regulation of cell cycle phase transition	0.000529425	0.00403315
				protein localization to chromosome, centromeric region	0.000545472	0.00410922
				positive regulation of mitotic cell cycle	0.000614101	0.00457539
				female meiotic nuclear division	0.000735689	0.00533626
				protein K11-linked ubiquitination	0.000735689	0.00533626
				meiosis I	0.000739835	0.00533626
				positive regulation of ubiquitin-protein transferase activity	0.000841163	0.00596189
				meiosis I cell cycle process	0.000844162	0.00596189
				centrosome localization	0.000896475	0.00626608
				microtubule organizing center localization	0.000953498	0.00659665
				establishment of mitotic spindle localization	0.00107266	0.00734609
				response to UV	0.00112282	0.00761274
				nucleoside monophosphate biosynthetic process	0.00154296	0.0103577
				positive regulation of mitotic nuclear division	0.00161685	0.0107473
				deoxyribonucleotide metabolic process	0.0016924	0.0111402
				establishment of spindle localization	0.00226741	0.0147818
				regeneration	0.00253153	0.0163465
				spindle localization	0.00272703	0.0174427
				positive regulation of nuclear division	0.00282379	0.0178928
				circadian rhythm	0.00298979	0.0185971
				regulation of protein ubiquitination	0.00298979	0.0185971
				negative regulation of G2/M transition of mitotic cell cycle	0.00312366	0.0192531
				negative regulation of cell cycle G2/M phase transition	0.00333152	0.0203493
				metaphase plate congression	0.00365514	0.0219309
				protein K48-linked ubiquitination	0.00365514	0.0219309
				regulation of protein modification by small protein conjugation or removal	0.00445148	0.0264746
				nucleoside monophosphate metabolic process	0.00496158	0.0292518
				nucleoside phosphate biosynthetic process	0.00520594	0.0304278
				pyrimidine-containing compound metabolic process	0.00575212	0.0333328
				protein tetramerization	0.00645209	0.0370722
				DNA geometric change	0.00688982	0.0389275
				cellular response to UV	0.00688982	0.0389275
				protein localization to chromosome	0.00718896	0.040282
				meiotic chromosome segregation	0.00734072	0.0407952
				regulation of cyclin-dependent protein serine/threonine kinase activity	0.00749393	0.041308
				rhythmic process	0.0079147	0.0432755
				regulation of cyclin-dependent protein kinase activity	0.00812121	0.0440495
				cytoskeleton-dependent cytokinesis	0.00844346	0.0454339

## Sheet: AEP-EVT
EVT1				EVT2				EVT3
Description	pvalue	p.adjust		Description	pvalue	p.adjust		Description	pvalue	p.adjust
regulation of tau-protein kinase activity	9.19484e-06	0.0142336		deoxyribonucleotide biosynthetic process	0.000801154	0.0052075		endodermal cell differentiation	7.10822e-06	0.00448302
kidney development	4.53039e-05	0.0215288		protein heterotetramerization	0.000801154	0.0052075		endoderm formation	1.2367e-05	0.00448302
renal system development	5.48481e-05	0.0215288		protein heterooligomerization	0.00133526	0.00578611		endoderm development	3.60371e-05	0.00870896
chaperone-mediated protein complex assembly	5.56301e-05	0.0215288		deoxyribonucleotide metabolic process	0.00235005	0.00763766		extracellular matrix organization	0.000102304	0.0108077
urogenital system development	0.000110976	0.0343581		protein tetramerization	0.00464669	0.0120814		extracellular structure organization	0.000103624	0.0108077
transmembrane receptor protein serine/threonine kinase signaling pathway	0.000150327	0.0358823		blastocyst development	0.00566149	0.0122666		ovulation	0.000103923	0.0108077
response to topologically incorrect protein	0.000168123	0.0358823		protein complex oligomerization	0.0127116	0.0180527		external encapsulating structure organization	0.0001063	0.0108077
regulation of neural precursor cell proliferation	0.000185438	0.0358823		nucleotide biosynthetic process	0.0135662	0.0180527		bone mineralization	0.000131974	0.0108077
positive regulation of nervous system development	0.00025287	0.0396178		nucleoside phosphate biosynthetic process	0.013673	0.0180527		formation of primary germ layer	0.000138655	0.0108077
amyloid-beta clearance	0.000255929	0.0396178		DNA replication	0.0138867	0.0180527		aging	0.000161763	0.0108077
positive regulation of neuron death	0.000281736	0.0396479		in utero embryonic development	0.0196016	0.0231655		regulation of angiogenesis	0.000167332	0.0108077
				nucleotide metabolic process	0.0261176	0.0265449		regulation of vasculature development	0.000178886	0.0108077
				nucleoside phosphate metabolic process	0.0265449	0.0265449		response to estradiol	0.000217898	0.012152
								bone growth	0.000274261	0.0142028
								ossification	0.000328494	0.0158772
								biomineral tissue development	0.000371075	0.0163801
								biomineralization	0.000384086	0.0163801
								tissue remodeling	0.000410983	0.0165535
								gastrulation	0.000483466	0.0181455
								cartilage development	0.000522595	0.0181455
								female pregnancy	0.000547022	0.0181455
								positive regulation of interleukin-12 production	0.000550624	0.0181455
								collagen catabolic process	0.000577867	0.0181819
								membrane protein ectodomain proteolysis	0.000605753	0.0181819
								regulation of natural killer cell mediated cytotoxicity	0.000634283	0.0181819
								bone development	0.000652039	0.0181819
								regulation of natural killer cell mediated immunity	0.000754806	0.0200105
								positive regulation of vascular associated smooth muscle cell proliferation	0.000786534	0.0200105
								multi-multicellular organism process	0.00080042	0.0200105
								anatomical structure maturation	0.000898983	0.0217254
								membrane protein proteolysis	0.00106319	0.024865
								connective tissue development	0.00118511	0.0259733
								interleukin-12 production	0.00125658	0.0259733
								regulation of interleukin-12 production	0.00125658	0.0259733
								polyol biosynthetic process	0.00125658	0.0259733
								extracellular matrix disassembly	0.00129713	0.0259733
								negative regulation of cellular catabolic process	0.00132554	0.0259733
								natural killer cell mediated cytotoxicity	0.00150923	0.0287944
								developmental maturation	0.001604	0.0295391
								natural killer cell mediated immunity	0.00164391	0.0295391
								positive regulation of cell-cell adhesion	0.00167049	0.0295391
								regulation of leukocyte mediated cytotoxicity	0.00218495	0.0377165
								negative regulation of autophagy	0.00234527	0.0386884
								negative regulation of catabolic process	0.00234799	0.0386884
								bone remodeling	0.0026245	0.0413644
								regulation of vascular associated smooth muscle cell proliferation	0.0026245	0.0413644
								vascular associated smooth muscle cell proliferation	0.00268214	0.0413735
								regulation of carbohydrate biosynthetic process	0.0030405	0.0459241
								regulation of cell killing	0.00316468	0.0468011
								artery development	0.00322766	0.0468011
								collagen metabolic process	0.00348545	0.0485953
								positive regulation of smooth muscle cell proliferation	0.00348545	0.0485953
								chondrocyte differentiation	0.00361786	0.0494896

## Sheet: REP-EVT
EVT1				EVT2				EVT3
Description	pvalue	p.adjust		Description	pvalue	p.adjust		Description	pvalue	p.adjust
gland development	1.01627e-07	0.000328864		nuclear division	1.75327e-29	1.58671e-26		cytokine-mediated signaling pathway	8.2378e-07	0.00189305
ameboidal-type cell migration	3.99629e-07	0.000646599		organelle fission	3.07852e-28	1.39303e-25		defense response to virus	1.42702e-05	0.010931
morphogenesis of a branching epithelium	9.87309e-07	0.00106498		mitotic nuclear division	1.52981e-27	4.61493e-25		defense response to symbiont	1.42702e-05	0.010931
morphogenesis of a branching structure	2.15375e-06	0.00174238		chromosome segregation	1.19315e-25	2.6995e-23		type I interferon signaling pathway	2.28618e-05	0.0127487
branching morphogenesis of an epithelial tube	7.73239e-06	0.0050044		sister chromatid segregation	2.69561e-22	4.87906e-20		cellular response to type I interferon	2.77386e-05	0.0127487
cell-matrix adhesion	1.26512e-05	0.00682322		mitotic sister chromatid segregation	2.60432e-20	3.92818e-18		negative regulation of immune system process	4.33796e-05	0.0155374
cell-substrate adhesion	1.4873e-05	0.00687556		regulation of nuclear division	6.63458e-20	8.57756e-18		response to type I interferon	4.73288e-05	0.0155374
kidney development	2.67733e-05	0.0100893		nuclear chromosome segregation	1.10058e-19	1.24503e-17		positive regulation of T cell proliferation	6.76508e-05	0.0194327
urogenital system development	2.80606e-05	0.0100893		regulation of mitotic nuclear division	7.32792e-18	7.36863e-16		positive regulation of leukocyte proliferation	7.7489e-05	0.0197855
renal system development	3.66419e-05	0.0118573		microtubule cytoskeleton organization involved in mitosis	3.55289e-16	3.21537e-14		phosphatidylcholine catabolic process	0.000133726	0.0261382
positive regulation of cell-matrix adhesion	4.49399e-05	0.0132205		regulation of mitotic cell cycle	6.13789e-16	5.04981e-14		glucose import	0.000152489	0.0261382
gland morphogenesis	5.39401e-05	0.0145458		mitotic cell cycle phase transition	3.43953e-15	2.59398e-13		phosphatidylcholine metabolic process	0.000152489	0.0261382
epithelial tube morphogenesis	7.74912e-05	0.017783		positive regulation of cell cycle	1.39657e-14	9.72227e-13		protein processing	0.000159499	0.0261382
branching involved in salivary gland morphogenesis	7.77949e-05	0.017783		mitotic spindle organization	5.48599e-14	3.5463e-12		collagen catabolic process	0.000190758	0.0261382
muscle organ development	8.24305e-05	0.017783		regulation of chromosome segregation	1.31158e-13	7.9132e-12		positive regulation of cell adhesion	0.000207685	0.0261382
stem cell differentiation	0.00011035	0.0212128		positive regulation of cell cycle process	1.7033e-13	9.63429e-12		epithelial cell proliferation	0.000207685	0.0261382
cellular response to chemical stress	0.000111439	0.0212128		spindle organization	2.16677e-13	1.14447e-11		trabecula morphogenesis	0.000209216	0.0261382
appendage development	0.000138544	0.0227153		chromosome separation	2.2763e-13	1.14447e-11		response to virus	0.0002165	0.0261382
limb development	0.000138544	0.0227153		regulation of mitotic sister chromatid separation	2.74336e-13	1.3067e-11		amide transport	0.000228119	0.0261382
exocrine system development	0.000140391	0.0227153		kinetochore organization	3.4287e-13	1.55149e-11		digestive tract development	0.000238831	0.0261382
outflow tract morphogenesis	0.000177388	0.0273347		mitotic sister chromatid separation	3.65283e-13	1.5742e-11		receptor signaling pathway via STAT	0.000248484	0.0261382
regulation of apoptotic signaling pathway	0.000191388	0.0274116		regulation of sister chromatid segregation	7.18936e-13	2.82886e-11		regulation of cell-cell adhesion	0.000257084	0.0261382
integrin-mediated signaling pathway	0.000198274	0.0274116		regulation of chromosome separation	7.18936e-13	2.82886e-11		plasma lipoprotein particle organization	0.000272303	0.0261382
cellular amino acid biosynthetic process	0.000205509	0.0274116		regulation of mitotic cell cycle phase transition	3.46232e-12	1.30558e-10		cellular response to leptin stimulus	0.000279153	0.0261382
skin morphogenesis	0.000211771	0.0274116		mitotic cell cycle checkpoint signaling	4.60825e-12	1.66819e-10		regulation of leukocyte proliferation	0.000284358	0.0261382
cellular response to dexamethasone stimulus	0.000287875	0.0358294		regulation of chromosome organization	7.39482e-12	2.57397e-10		negative regulation of growth	0.000317027	0.0280203
cellular response to reactive oxygen species	0.000356988	0.040754		regulation of mitotic metaphase/anaphase transition	8.63062e-12	2.89286e-10		positive regulation of lymphocyte proliferation	0.000359217	0.028823
ectodermal placode development	0.000361061	0.040754		metaphase/anaphase transition of mitotic cell cycle	1.1353e-11	3.66944e-10		digestive system development	0.000359217	0.028823
neural crest cell migration	0.000365224	0.040754		DNA replication	1.29608e-11	3.91401e-10		positive regulation of mononuclear cell proliferation	0.000373469	0.028823
stem cell development	0.000403012	0.0428174		regulation of metaphase/anaphase transition of cell cycle	1.29746e-11	3.91401e-10		protein-lipid complex subunit organization	0.000376279	0.028823
positive regulation of cell adhesion	0.000414826	0.0428174		metaphase/anaphase transition of cell cycle	1.68322e-11	4.91392e-10		positive regulation of growth	0.000412297	0.0305632
salivary gland morphogenesis	0.000424597	0.0428174		cell cycle G2/M phase transition	1.82859e-11	5.17148e-10		response to dietary excess	0.000568702	0.0381819
positive regulation of cell-substrate adhesion	0.000464903	0.0428174		histone phosphorylation	2.07361e-11	5.68672e-10		peptide hormone processing	0.000568702	0.0381819
positive regulation of intrinsic apoptotic signaling pathway	0.000468224	0.0428174		negative regulation of sister chromatid segregation	4.30467e-11	1.08215e-09		response to leptin	0.000568702	0.0381819
negative regulation of locomotion	0.000470238	0.0428174		negative regulation of mitotic sister chromatid segregation	4.30467e-11	1.08215e-09		carbohydrate transport	0.000623478	0.0381819
regulation of cellular response to oxidative stress	0.000484538	0.0428174		negative regulation of mitotic sister chromatid separation	4.30467e-11	1.08215e-09		BMP signaling pathway	0.000623478	0.0381819
muscle cell proliferation	0.000489568	0.0428174		negative regulation of chromosome segregation	6.0343e-11	1.43712e-09		phosphatidylserine metabolic process	0.000643036	0.0381819
regulation of intrinsic apoptotic signaling pathway	0.000520252	0.0443035		negative regulation of chromosome separation	6.0343e-11	1.43712e-09		signaling receptor ligand precursor processing	0.000643036	0.0381819
salivary gland development	0.000538121	0.0446503		cell cycle checkpoint signaling	6.83865e-11	1.58692e-09		wound healing	0.000648879	0.0381819
cellular hyperosmotic response	0.000565025	0.0457105		regulation of mitotic sister chromatid segregation	7.10107e-11	1.60662e-09		peptidyl-proline modification	0.00066461	0.0381819
regulation of cell-matrix adhesion	0.000590458	0.0465526		regulation of cell cycle phase transition	9.57353e-11	2.0952e-09		regulation of glucose import	0.000709205	0.0397501
circadian rhythm	0.000604206	0.0465526		negative regulation of mitotic nuclear division	9.72358e-11	2.0952e-09		collagen metabolic process	0.000739548	0.0403617
canonical Wnt signaling pathway	0.000623589	0.0469287		negative regulation of mitotic cell cycle phase transition	1.20663e-10	2.53954e-09		positive regulation of cell-cell adhesion	0.000755245	0.0403617
				negative regulation of chromosome organization	1.68656e-10	3.46895e-09		collagen fibril organization	0.000804679	0.0408321
				G2/M transition of mitotic cell cycle	2.61112e-10	5.25125e-09		phosphatidylethanolamine metabolic process	0.000809659	0.0408321
				negative regulation of nuclear division	3.00703e-10	5.91601e-09		negative regulation of response to biotic stimulus	0.000877181	0.0408321
				DNA packaging	3.41505e-10	6.57578e-09		negative regulation of epidermal growth factor receptor signaling pathway	0.000902309	0.0408321
				non-membrane-bounded organelle assembly	6.91567e-10	1.30389e-08		extracellular matrix disassembly	0.000908885	0.0408321
				DNA conformation change	8.17324e-10	1.50955e-08		regulation of lymphocyte proliferation	0.000911266	0.0408321
				negative regulation of cell cycle process	9.44312e-10	1.7092e-08		protein maturation	0.000944562	0.0408321
				negative regulation of cell cycle	1.19093e-09	2.11332e-08		glucose transmembrane transport	0.000952745	0.0408321
				mitotic spindle assembly checkpoint signaling	1.39331e-09	2.33509e-08		response to BMP	0.00095694	0.0408321
				spindle assembly checkpoint signaling	1.39331e-09	2.33509e-08		cellular response to BMP stimulus	0.00095694	0.0408321
				mitotic spindle checkpoint signaling	1.39331e-09	2.33509e-08		regulation of mononuclear cell proliferation	0.0009595	0.0408321
				spindle checkpoint signaling	1.64287e-09	2.70327e-08		extracellular matrix organization	0.00109842	0.0414095
				negative regulation of mitotic cell cycle	1.72129e-09	2.78173e-08		protein-lipid complex remodeling	0.00110716	0.0414095
				negative regulation of mitotic metaphase/anaphase transition	1.92836e-09	3.0617e-08		plasma lipoprotein particle remodeling	0.00110716	0.0414095
				spindle assembly	2.01924e-09	3.15071e-08		heart trabecula morphogenesis	0.00110716	0.0414095
				negative regulation of metaphase/anaphase transition of cell cycle	2.62337e-09	4.02399e-08		peptidyl-tyrosine phosphorylation	0.00110815	0.0414095
				negative regulation of cell cycle phase transition	3.00798e-09	4.53704e-08		receptor signaling pathway via JAK-STAT	0.0011165	0.0414095
				meiotic nuclear division	3.75194e-09	5.56641e-08		hexose transmembrane transport	0.00111827	0.0414095
				establishment of chromosome localization	3.89819e-09	5.6901e-08		extracellular structure organization	0.00112195	0.0414095
				chromosome localization	4.64382e-09	6.67089e-08		regulation of T cell proliferation	0.00115072	0.0414095
				meiotic cell cycle	4.72764e-09	6.68517e-08		external encapsulating structure organization	0.00117022	0.0414095
				chromosome condensation	6.05306e-09	8.42772e-08		peptidyl-tyrosine modification	0.00117129	0.0414095
				protein-DNA complex assembly	7.75553e-09	1.06345e-07		negative regulation of hydrolase activity	0.00119297	0.0414532
				meiotic cell cycle process	8.09875e-09	1.09394e-07		monosaccharide transmembrane transport	0.0012086	0.0414532
				regulation of G2/M transition of mitotic cell cycle	1.21634e-08	1.6188e-07		regulation of epithelial cell proliferation	0.00123731	0.0418137
				regulation of cell cycle G2/M phase transition	2.15451e-08	2.82584e-07		carbohydrate transmembrane transport	0.00130422	0.0427423
				histone-serine phosphorylation	2.33136e-08	3.01411e-07		protein-containing complex remodeling	0.00133918	0.0427423
				centromere complex assembly	2.68372e-08	3.4208e-07		glycerophospholipid catabolic process	0.00133918	0.0427423
				protein-DNA complex subunit organization	3.73885e-08	4.69953e-07		negative regulation of ERBB signaling pathway	0.00133918	0.0427423
				metaphase plate congression	3.91857e-08	4.79231e-07		lung development	0.00137328	0.04323
				mitotic spindle assembly	3.91857e-08	4.79231e-07		cardiac chamber morphogenesis	0.00145798	0.0449118
				attachment of spindle microtubules to kinetochore	6.04452e-08	7.29373e-07		regulation of homotypic cell-cell adhesion	0.00146579	0.0449118
				negative regulation of organelle organization	7.20939e-08	8.58486e-07		respiratory tube development	0.00153897	0.0460548
				kinetochore assembly	2.12842e-07	2.50158e-06		leukocyte proliferation	0.00155641	0.0460548
				mitotic metaphase plate congression	3.8129e-07	4.42394e-06		regulation of epidermal growth factor receptor signaling pathway	0.00157582	0.0460548
				positive regulation of nuclear division	7.41624e-07	8.49582e-06		ameboidal-type cell migration	0.00158326	0.0460548
				establishment of organelle localization	2.14743e-06	2.42928e-05		response to decreased oxygen levels	0.00168354	0.0483597
				meiosis I	2.33037e-06	2.60368e-05		positive regulation of smoothened signaling pathway	0.00174095	0.0493914
				meiosis I cell cycle process	3.03547e-06	3.35013e-05		cell growth	0.00176326	0.0494143
				animal organ regeneration	3.13413e-06	3.41734e-05
				nuclear DNA replication	4.4039e-06	4.74468e-05
				response to UV	5.37111e-06	5.71866e-05
				DNA-dependent DNA replication	5.79978e-06	6.10326e-05
				cell cycle DNA replication	6.69299e-06	6.96224e-05
				regulation of attachment of spindle microtubules to kinetochore	7.09621e-06	7.2978e-05
				positive regulation of mitotic nuclear division	8.12008e-06	8.25694e-05
				positive regulation of mitotic cell cycle phase transition	8.48292e-06	8.53004e-05
				regulation of cyclin-dependent protein serine/threonine kinase activity	8.93918e-06	8.86544e-05
				positive regulation of chromosome segregation	9.01238e-06	8.86544e-05
				regulation of cyclin-dependent protein kinase activity	1.09596e-05	0.00010665
				deoxyribonucleotide biosynthetic process	1.12416e-05	0.000107091
				attachment of mitotic spindle microtubules to kinetochore	1.12416e-05	0.000107091
				regulation of spindle checkpoint	1.38064e-05	0.000127498
				regulation of mitotic cell cycle spindle assembly checkpoint	1.38064e-05	0.000127498
				regulation of mitotic spindle checkpoint	1.38064e-05	0.000127498
				DNA biosynthetic process	1.58285e-05	0.000144695
				mitotic chromosome condensation	1.67294e-05	0.000150621
				regulation of DNA replication	1.68096e-05	0.000150621
				protein localization to kinetochore	2.37384e-05	0.000207379
				protein localization to condensed chromosome	2.37384e-05	0.000207379
				positive regulation of cell cycle phase transition	2.38314e-05	0.000207379
				regeneration	2.71171e-05	0.000233723
				positive regulation of mitotic cell cycle	3.04509e-05	0.000259982
				negative regulation of G2/M transition of mitotic cell cycle	3.08971e-05	0.000261326
				DNA integrity checkpoint signaling	3.29479e-05	0.000276091
				negative regulation of cell cycle G2/M phase transition	3.51892e-05	0.000292167
				regulation of ubiquitin protein ligase activity	4.3019e-05	0.000353929
				protein localization to chromosome, centromeric region	5.56323e-05	0.000453579
				response to radiation	5.93183e-05	0.000479313
				female meiotic nuclear division	8.76363e-05	0.000701866
				mitotic DNA damage checkpoint signaling	0.00010062	0.000798783
				centrosome localization	0.000118205	0.000930221
				mitotic DNA integrity checkpoint signaling	0.000121375	0.000946934
				microtubule organizing center localization	0.00012975	0.000995117
				regulation of cell cycle checkpoint	0.00012975	0.000995117
				DNA replication initiation	0.000142005	0.00107096
				mitotic G2 DNA damage checkpoint signaling	0.000142005	0.00107096
				cellular response to UV	0.000151483	0.00113299
				liver regeneration	0.000154989	0.00114972
				regulation of cytokinesis	0.000164917	0.00121054
				cytokinesis	0.000165864	0.00121054
				meiotic chromosome segregation	0.000171948	0.0012449
				regulation of cell division	0.000184515	0.00132529
				cytokinetic process	0.000214591	0.00152917
				cytoskeleton-dependent cytokinesis	0.000227376	0.00160762
				positive regulation of DNA replication	0.000231499	0.00161731
				cellular response to radiation	0.000232321	0.00161731
				positive regulation of cytokinesis	0.000267852	0.00185043
				DNA recombination	0.00029132	0.00199731
				deoxyribonucleotide metabolic process	0.000307704	0.00209378
				peptidyl-serine phosphorylation	0.000346085	0.00233699
				mitotic G2/M transition checkpoint	0.000351194	0.00233699
				regulation of DNA-dependent DNA replication	0.000351194	0.00233699
				response to light stimulus	0.000376337	0.00248602
				DNA damage checkpoint signaling	0.000387787	0.00251694
				chromatin remodeling at centromere	0.000389361	0.00251694
				positive regulation of ubiquitin protein ligase activity	0.000389361	0.00251694
				histone modification	0.00044001	0.00282418
				female meiosis I	0.000474972	0.00300594
				ventricular cardiac muscle cell development	0.000474972	0.00300594
				cellular response to light stimulus	0.000500313	0.00313811
				peptidyl-serine modification	0.000502791	0.00313811
				regulation of ubiquitin-protein transferase activity	0.000534001	0.00331007
				spindle midzone assembly	0.000568873	0.00350224
				centrosome cycle	0.000616363	0.00376898
				nucleus organization	0.000671507	0.00407862
				double-strand break repair via homologous recombination	0.000771054	0.00459169
				meiotic spindle organization	0.000781348	0.00459169
				base-excision repair, gap-filling	0.000781348	0.00459169
				mitotic centrosome separation	0.000781348	0.00459169
				positive regulation of chromatin binding	0.000781348	0.00459169
				recombinational repair	0.000813648	0.0047202
				female gamete generation	0.000813648	0.0047202
				microtubule organizing center organization	0.000880618	0.00493541
				DNA strand elongation involved in DNA replication	0.000899825	0.00493541
				positive regulation of mitotic metaphase/anaphase transition	0.000899825	0.00493541
				organelle inheritance	0.000899825	0.00493541
				Golgi inheritance	0.000899825	0.00493541
				protein heterotetramerization	0.000899825	0.00493541
				centrosome separation	0.000899825	0.00493541
				ventricular cardiac muscle cell differentiation	0.000899825	0.00493541
				positive regulation of mitotic sister chromatid separation	0.000899825	0.00493541
				double-strand break repair	0.000910297	0.00496276
				pyrimidine nucleobase metabolic process	0.0010264	0.00552912
				positive regulation of metaphase/anaphase transition of cell cycle	0.0010264	0.00552912
				chromatin assembly	0.0010781	0.00577328
				DNA replication checkpoint signaling	0.00116102	0.00618074
				mitotic cytokinesis	0.00125424	0.00663793
				negative regulation of cell division	0.00130365	0.00681965
				positive regulation of chromosome separation	0.00130365	0.00681965
				signal transduction by p53 class mediator	0.00142986	0.00743689
				signal transduction in response to DNA damage	0.00174134	0.00900522
				translesion synthesis	0.00177905	0.00909628
				anaphase-promoting complex-dependent catabolic process	0.00177905	0.00909628
				pyrimidine-containing compound metabolic process	0.00189882	0.0096002
				positive regulation of chromosome organization	0.00189882	0.0096002
				chromatin assembly or disassembly	0.00193335	0.0096593
				DNA strand elongation	0.00195321	0.0096593
				regulation of nuclease activity	0.00195321	0.0096593
				regulation of chromatin binding	0.00195321	0.0096593
				deoxyribonucleoside monophosphate metabolic process	0.00213513	0.0105016
				protein tetramerization	0.00224882	0.011001
				positive regulation of cell division	0.00239928	0.0116739
				DNA geometric change	0.00247679	0.0119866
				response to xenobiotic stimulus	0.00249953	0.0120323
				protein heterooligomerization	0.00252209	0.0120767
				protein localization to chromosome	0.00263643	0.0125577
				regulation of signal transduction by p53 class mediator	0.00271858	0.012854
				oocyte maturation	0.00272703	0.012854
				positive regulation of G2/M transition of mitotic cell cycle	0.00293956	0.0137839
				cellular response to abiotic stimulus	0.00306041	0.0142034
				cellular response to environmental stimulus	0.00306041	0.0142034
				positive regulation of cyclin-dependent protein serine/threonine kinase activity	0.00338718	0.0155604
				protein K11-linked ubiquitination	0.00338718	0.0155604
				positive regulation of cell cycle G2/M phase transition	0.00362218	0.0165559
				postreplication repair	0.00386458	0.0174002
				positive regulation of ubiquitin-protein transferase activity	0.00386458	0.0174002
				positive regulation of cardiac muscle cell proliferation	0.00386458	0.0174002
				regulation of DNA metabolic process	0.00432268	0.0192711
				regulation of protein serine/threonine kinase activity	0.00432268	0.0192711
				regulation of meiotic nuclear division	0.00437141	0.0192982
				positive regulation of cyclin-dependent protein kinase activity	0.00437141	0.0192982
				regulation of binding	0.00452937	0.0198985
				nucleobase metabolic process	0.00463575	0.0202674
				DNA synthesis involved in DNA repair	0.00490731	0.0212493
				establishment of mitotic spindle localization	0.00490731	0.0212493
				peptidyl-threonine phosphorylation	0.00505918	0.0218027
				cellular process involved in reproduction in multicellular organism	0.0057319	0.0245847
				peptidyl-threonine modification	0.00622372	0.0265682
				positive regulation of cardiac muscle tissue growth	0.00668591	0.0284073
				nucleosome assembly	0.00678847	0.0287082
				regulation of DNA repair	0.00693427	0.0291884
				nucleoside monophosphate biosynthetic process	0.00700682	0.0293573
				telomere maintenance	0.00708192	0.0294332
				chromatin remodeling	0.00708999	0.0294332
				nucleoside phosphate biosynthetic process	0.00718675	0.0296987
				base-excision repair	0.0073346	0.0301719
				chromatin organization	0.00743952	0.030465
				regulation of proteasomal ubiquitin-dependent protein catabolic process	0.00753607	0.0307214
				oocyte development	0.00801062	0.0323643
				positive regulation of heart growth	0.00801062	0.0323643
				regulation of double-strand break repair via homologous recombination	0.00907516	0.0363408
				positive regulation of fibroblast proliferation	0.00907516	0.0363408
				neural precursor cell proliferation	0.009347	0.0372645
				oocyte differentiation	0.00944332	0.0373197
				regulation of meiotic cell cycle	0.00944332	0.0373197
				liver development	0.0097012	0.0381721
				developmental maturation	0.00977783	0.0383071
				establishment of spindle localization	0.0101993	0.0396154
				regulation of cardiac muscle cell proliferation	0.0101993	0.0396154
				hepaticobiliary system development	0.0102471	0.0396308
				protein localization to microtubule cytoskeleton	0.011382	0.0438329
				telomere organization	0.0119906	0.0459808
				rhythmic process	0.0120763	0.0461142
				positive regulation of organ growth	0.0122024	0.0462058
				spindle localization	0.0122024	0.0462058
				regulation of ubiquitin-dependent protein catabolic process	0.0130285	0.0485945
				reciprocal meiotic recombination	0.013048	0.0485945
				protein localization to cytoskeleton	0.013048	0.0485945
				reciprocal homologous recombination	0.013048	0.0485945
