# Supplementary material for: Colony‐stimulating factor 1 positive (CSF1+) secretory epithelial cells induce excessive trophoblast invasion in tubal pregnancy rupture
Source: Cell Prolif. 2023 Jan 31;56(7):e13408. doi: 10.1111/cpr.13408 (PMC10334268; doi:10.1111/cpr.13408)
Supplement: Supplementary file 3 — Table S2. GO term analysis of the macrophage subsets. [file CPR-56-e13408-s001.xlsx]

## Sheet: IP
M1				M2				M3
Description	pvalue	p.adjust		Description	pvalue	p.adjust		Description	pvalue	p.adjust
immune response-regulating signaling pathway	4.09373e-15	1.52942e-11		positive regulation of cell-cell adhesion	2.47051e-11	1.99627e-08		response to cytokine	4.89021e-37	2.7238e-33
response to virus	2.70352e-13	5.05017e-10		regulation of cell-cell adhesion	2.67676e-11	1.99627e-08		positive regulation of gene expression	8.27958e-36	1.17582e-32
defense response to virus	1.86223e-12	1.73932e-09		positive regulation of cell activation	2.80366e-11	1.99627e-08		intrinsic apoptotic signaling pathway	8.3998e-36	1.17582e-32
defense response to symbiont	1.86223e-12	1.73932e-09		positive regulation of leukocyte cell-cell adhesion	3.25995e-11	1.99627e-08		regulation of cellular macromolecule biosynthetic process	2.22541e-35	2.85557e-32
cytokine-mediated signaling pathway	1.28591e-10	9.60834e-08		positive regulation of T cell activation	3.30111e-11	1.99627e-08		positive regulation of cellular amide metabolic process	2.67456e-35	3.04933e-32
response to interferon-gamma	3.68698e-10	2.00852e-07		leukocyte cell-cell adhesion	4.27111e-11	1.99627e-08		positive regulation of translation	2.77248e-35	3.04933e-32
toll-like receptor signaling pathway	3.76328e-10	2.00852e-07		RNA splicing, via transesterification reactions with bulged adenosine as nucleophile	5.12912e-11	1.99627e-08		peptide biosynthetic process	3.12515e-35	3.20807e-32
pattern recognition receptor signaling pathway	9.05711e-10	4.22967e-07		mRNA splicing, via spliceosome	5.12912e-11	1.99627e-08		lymphocyte activation	3.99536e-35	3.61886e-32
intrinsic apoptotic signaling pathway	2.56167e-09	1.06338e-06		regulation of mRNA splicing, via spliceosome	5.66101e-11	1.99627e-08		amide biosynthetic process	5.73084e-35	4.64439e-32
regulation of apoptotic signaling pathway	4.49375e-09	1.5981e-06		RNA splicing	6.15957e-11	1.99627e-08		regulation of cellular amide metabolic process	2.71472e-34	1.99053e-31
regulation of response to biotic stimulus	4.70533e-09	1.5981e-06		RNA splicing, via transesterification reactions	6.69471e-11	1.99627e-08		cell activation	2.90028e-34	1.99836e-31
regulation of innate immune response	5.22828e-09	1.62774e-06		antigen processing and presentation of peptide antigen via MHC class II	7.60381e-11	1.99627e-08		t cell activation involved in immune response	3.58876e-34	2.30249e-31
positive regulation of cytokine production	9.58209e-09	2.75375e-06		positive regulation of leukocyte activation	7.65692e-11	1.99627e-08		mrna catabolic process	4.39243e-34	2.70539e-31
response to type I interferon	1.32115e-08	3.52558e-06		antigen processing and presentation of peptide or polysaccharide antigen via MHC class II	1.43351e-10	3.31445e-08		peptide metabolic process	4.88782e-34	2.86004e-31
viral process	1.77101e-08	4.411e-06		regulation of leukocyte cell-cell adhesion	1.45291e-10	3.31445e-08		cellular macromolecule biosynthetic process	5.015e-34	2.86004e-31
T cell activation	2.24902e-08	5.25146e-06		regulation of RNA splicing	1.905e-10	4.09014e-08		cellular nitrogen compound catabolic process	8.28715e-34	4.16203e-31
regulation of hemopoiesis	3.78259e-08	8.31281e-06		leukocyte activation involved in immune response	4.91046e-10	9.87486e-08		negative regulation of gene expression	8.37921e-34	4.16203e-31
negative regulation of immune system process	4.14672e-08	8.60674e-06		regulation of T cell activation	5.14034e-10	9.87486e-08		mrna metabolic process	9.40292e-34	4.52457e-31
type I interferon signaling pathway	4.82142e-08	9.48043e-06		antigen processing and presentation of exogenous peptide antigen via MHC class II	5.67152e-10	1.03505e-07		cell activation involved in immune response	1.02217e-33	4.76949e-31
response to lipopolysaccharide	5.44563e-08	9.85384e-06		cell activation involved in immune response	6.45746e-10	1.12237e-07		negative regulation of catabolic process	1.24437e-33	5.63554e-31
activation of immune response	5.53883e-08	9.85384e-06		positive regulation of lymphocyte activation	6.94164e-10	1.15168e-07		regulation of apoptotic signaling pathway	1.37261e-33	6.0387e-31
cellular response to type I interferon	6.8973e-08	1.17129e-05		'de novo' protein folding	9.80953e-10	1.55673e-07		regulation of response to stress	1.49342e-33	6.38767e-31
response to molecule of bacterial origin	1.41881e-07	2.30463e-05		antigen processing and presentation	1.23253e-09	1.87447e-07		cytoplasmic translation	2.0138e-33	8.38069e-31
regulation of type I interferon production	1.76651e-07	2.59009e-05		positive regulation of cell adhesion	1.6289e-09	2.3782e-07		immune system development	2.66244e-33	1.02792e-30
type I interferon production	1.76651e-07	2.59009e-05		chaperone cofactor-dependent protein refolding	1.96741e-09	2.76194e-07		regulation of cellular response to stress	3.02743e-33	1.10992e-30
regulation of intrinsic apoptotic signaling pathway	1.80253e-07	2.59009e-05		MHC class II protein complex assembly	2.27481e-09	2.96538e-07		regulation of protein modification by small protein conjugation or removal	3.51558e-33	1.25891e-30
leukocyte cell-cell adhesion	2.04111e-07	2.75331e-05		peptide antigen assembly with MHC class II protein complex	2.27481e-09	2.96538e-07		cellular amide metabolic process	4.22012e-33	1.44403e-30
cellular response to interferon-gamma	2.06351e-07	2.75331e-05		response to unfolded protein	4.44363e-09	5.40642e-07		leukocyte cell cell adhesion	4.69819e-33	1.57267e-30
positive regulation of defense response	2.18491e-07	2.81477e-05		regulation of mRNA processing	4.44363e-09	5.40642e-07		lymphocyte activation involved in immune response	4.94379e-33	1.61967e-30
regulation of leukocyte differentiation	2.30456e-07	2.86995e-05		antigen processing and presentation of exogenous peptide antigen	5.78575e-09	6.81225e-07		negative regulation of intrinsic apoptotic signaling pathway	7.37526e-33	2.27129e-30
negative regulation of intrinsic apoptotic signaling pathway	2.43636e-07	2.93621e-05		peptide antigen assembly with MHC protein complex	6.15912e-09	7.02524e-07		organonitrogen compound biosynthetic process	9.18594e-33	2.7201e-30
negative regulation of apoptotic signaling pathway	2.79979e-07	3.26875e-05		chaperone-mediated protein folding	7.24316e-09	7.96377e-07		apoptotic signaling pathway	1.19402e-32	3.40472e-30
immune response-regulating cell surface receptor signaling pathway	3.00053e-07	3.39696e-05		'de novo' posttranslational protein folding	7.41831e-09	7.96377e-07		regulation of cell cell adhesion	1.5585e-32	4.31085e-30
myeloid cell differentiation	3.16964e-07	3.48287e-05		leukocyte mediated immunity	8.34906e-09	8.70688e-07		rna processing	1.61391e-32	4.31085e-30
response to interferon-beta	3.7935e-07	4.04929e-05		MHC protein complex assembly	9.62088e-09	9.7545e-07		regulation of lymphocyte activation	1.61967e-32	4.31085e-30
regulation of inflammatory response	3.92708e-07	4.07544e-05		lymphocyte activation involved in immune response	1.25019e-08	1.2333e-06		regulation of transferase activity	1.62378e-32	4.31085e-30
immune response-activating cell surface receptor signaling pathway	4.28856e-07	4.21633e-05		cytoplasmic translation	1.28829e-08	1.23743e-06		negative regulation of intracellular signal transduction	3.74987e-32	9.31299e-30
immune response-activating signal transduction	4.28856e-07	4.21633e-05		regulation of mRNA metabolic process	3.3978e-08	3.10922e-06		regulation of cell population proliferation	3.98873e-32	9.74897e-30
response to interferon-alpha	4.76437e-07	4.56402e-05		response to topologically incorrect protein	3.40737e-08	3.10922e-06		regulation of cell death	4.41121e-32	1.04384e-29
cellular response to lipopolysaccharide	6.24135e-07	5.82942e-05		antigen processing and presentation of peptide antigen	4.22423e-08	3.71202e-06		positive regulation of cell death	4.47419e-32	1.04384e-29
cellular response to biotic stimulus	9.82388e-07	8.95171e-05		antigen processing and presentation of exogenous antigen	4.27136e-08	3.71202e-06		cellular response to stress	4.71746e-32	1.08417e-29
cellular response to molecule of bacterial origin	1.26437e-06	0.000112469		regulation of hemopoiesis	9.53512e-08	8.09376e-06		regulation of dna binding transcription factor activity	4.99369e-32	1.10248e-29
viral life cycle	1.47825e-06	0.000128436		immunoglobulin production involved in immunoglobulin-mediated immune response	1.39474e-07	1.157e-05		negative regulation of cellular catabolic process	5.3192e-32	1.15359e-29
regulation of lymphocyte proliferation	1.58271e-06	0.000134387		T cell activation involved in immune response	2.4722e-07	2.00523e-05		positive regulation of apoptotic signaling pathway	5.94482e-32	1.27137e-29
interferon-beta production	1.7268e-06	0.000140246		protein folding	2.67939e-07	2.12604e-05		immune response	6.41431e-32	1.3347e-29
regulation of interferon-beta production	1.7268e-06	0.000140246		regulation of protein stability	2.85599e-07	2.21795e-05		response to bacterium	6.68249e-32	1.36816e-29
regulation of mononuclear cell proliferation	1.76741e-06	0.00014049		response to temperature stimulus	9.20585e-07	7.00028e-05		positive regulation of molecular function	1.13058e-31	2.16881e-29
mononuclear cell differentiation	1.92202e-06	0.000149597		response to molecule of bacterial origin	1.38782e-06	0.000103378		ribonucleoprotein complex biogenesis	1.86202e-31	3.33388e-29
positive regulation of response to external stimulus	1.99455e-06	0.000152074		positive regulation of cytokine production	1.54034e-06	0.000112445		cytokine production	2.19161e-31	3.74961e-29
positive regulation of type I interferon production	2.27067e-06	0.000169664		alpha-beta T cell differentiation	1.57914e-06	0.000113017		negative regulation of cellular macromolecule biosynthetic process	2.21775e-31	3.75263e-29
regulation of endopeptidase activity	2.39608e-06	0.000175524		positive regulation of lymphocyte proliferation	1.80367e-06	0.000126604		negative regulation of transferase activity	2.39462e-31	3.9226e-29
heterotypic cell-cell adhesion	3.35587e-06	0.000241106		positive regulation of mononuclear cell proliferation	1.94802e-06	0.000134156		t cell differentiation	3.89886e-31	6.12599e-29
positive regulation of leukocyte differentiation	4.39082e-06	0.000299101		response to steroid hormone	1.99048e-06	0.000134542		ribonucleoprotein complex subunit organization	4.27446e-31	6.58181e-29
positive regulation of hemopoiesis	4.39082e-06	0.000299101		production of molecular mediator of immune response	2.06382e-06	0.000136963		organic cyclic compound catabolic process	4.68375e-31	7.07063e-29
positive regulation of innate immune response	4.46395e-06	0.000299101		response to lipopolysaccharide	2.36503e-06	0.000154149		regulation of mrna metabolic process	5.57211e-31	8.17137e-29
regulation of leukocyte proliferation	4.52518e-06	0.000299101		regulation of lymphocyte proliferation	3.01309e-06	0.000192943		negative regulation of protein modification by small protein conjugation or removal	5.9351e-31	8.4127e-29
response to peptide hormone	4.59737e-06	0.000299101		lymphocyte mediated immunity	3.17717e-06	0.000199942		programmed cell death	5.99781e-31	8.4127e-29
integrin-mediated signaling pathway	4.67397e-06	0.000299101		regulation of mononuclear cell proliferation	3.35968e-06	0.000207845		regulation of hemopoiesis	6.12717e-31	8.42377e-29
positive regulation of I-kappaB kinase/NF-kappaB signaling	4.72349e-06	0.000299101		lymphocyte proliferation	3.48039e-06	0.000211724		positive regulation of cell cell adhesion	6.63962e-31	8.90036e-29
leukocyte proliferation	6.49305e-06	0.000401995		formation of cytoplasmic translation initiation complex	3.5561e-06	0.000212783		translational initiation	7.30384e-31	9.61235e-29
regulation of peptidase activity	6.56362e-06	0.000401995		mononuclear cell proliferation	3.9989e-06	0.000231883		leukocyte differentiation	8.41012e-31	1.07024e-28
regulation of viral process	6.88423e-06	0.000414831		adaptive immune response based on somatic recombination of immune receptors built from immunoglobulin superfamily domains	4.06589e-06	0.000231883		regulation of mrna catabolic process	9.75645e-31	1.23139e-28
lymphocyte proliferation	7.52108e-06	0.000446012		regulation of apoptotic signaling pathway	4.06589e-06	0.000231883		regulation of cell activation	1.00142e-30	1.25365e-28
response to corticosteroid	8.28693e-06	0.00048375		regulation of alternative mRNA splicing, via spliceosome	4.34255e-06	0.000243088		regulation of intracellular signal transduction	1.0157e-30	1.26127e-28
mononuclear cell proliferation	8.56722e-06	0.000492417		positive regulation of T cell proliferation	4.39556e-06	0.000243088		rna splicing via transesterification reactions	1.07274e-30	1.31096e-28
negative regulation of viral process	9.66718e-06	0.000547221		positive regulation of leukocyte proliferation	4.6653e-06	0.000254154		regulation of rna splicing	1.10348e-30	1.3379e-28
T cell proliferation	9.84547e-06	0.000548995		interleukin-2 production	5.5842e-06	0.000295396		regulation of t cell activation	1.46809e-30	1.75237e-28
regulation of T cell proliferation	1.05437e-05	0.000579283		regulation of interleukin-2 production	5.5842e-06	0.000295396		regulation of mrna splicing via spliceosome	1.75749e-30	2.05576e-28
regulation of cysteine-type endopeptidase activity	1.28553e-05	0.000696048		regulation of cysteine-type endopeptidase activity involved in apoptotic process	6.10351e-06	0.000318254		positive regulation of leukocyte cell cell adhesion	1.7623e-30	2.05576e-28
regulation of leukocyte cell-cell adhesion	1.33303e-05	0.000711455		regulation of DNA biosynthetic process	6.80049e-06	0.000349603		regulation of immune system process	1.77772e-30	2.05815e-28
positive regulation of protein-containing complex assembly	1.4143e-05	0.000739941		alpha-beta T cell activation	6.99246e-06	0.000354479		positive regulation of cell adhesion	1.82206e-30	2.09374e-28
response to glucocorticoid	1.437e-05	0.000739941		regulation of DNA-binding transcription factor activity	7.19696e-06	0.000359848		mononuclear cell differentiation	2.02118e-30	2.2884e-28
lymphocyte differentiation	1.46029e-05	0.000739941		apoptotic mitochondrial changes	7.39852e-06	0.000364927		positive regulation of dna binding transcription factor activity	2.24484e-30	2.50479e-28
regulation of cell-cell adhesion	1.46562e-05	0.000739941		lymphocyte differentiation	8.24188e-06	0.000401105		positive regulation of nf kappab transcription factor activity	2.3125e-30	2.54617e-28
positive regulation of NLRP3 inflammasome complex assembly	1.48736e-05	0.000740903		regulation of leukocyte proliferation	8.4872e-06	0.000407609		rna splicing	2.61165e-30	2.83199e-28
regulation of toll-like receptor signaling pathway	1.60483e-05	0.000785146		cellular response to biotic stimulus	8.91203e-06	0.000422453		regulation of response to biotic stimulus	3.2847e-30	3.48812e-28
T cell receptor signaling pathway	1.61821e-05	0.000785146		regulation of leukocyte differentiation	9.7188e-06	0.00045479		positive regulation of catalytic activity	3.59319e-30	3.78959e-28
phagocytosis	1.73429e-05	0.000827455		protein stabilization	1.10521e-05	0.000510636		positive regulation of cytokine production	3.93517e-30	4.09417e-28
regulation of myeloid cell differentiation	1.7497e-05	0.000827455		regulation of alpha-beta T cell differentiation	1.12507e-05	0.000513313		negative regulation of cell death	4.44918e-30	4.59788e-28
positive regulation of NF-kappaB transcription factor activity	1.84695e-05	0.000862528		cellular response to molecule of bacterial origin	1.15495e-05	0.000520439		regulation of defense response	6.30279e-30	6.34316e-28
regulation of adaptive immune response	2.08491e-05	0.000961631		cellular response to heat	1.25542e-05	0.000558813		regulation of adaptive immune response	7.95961e-30	7.85654e-28
wound healing	2.1398e-05	0.000974912		leukocyte proliferation	1.28649e-05	0.000565747		regulation of translational initiation	8.80844e-30	8.53034e-28
toll-like receptor 7 signaling pathway	2.20481e-05	0.000992428		negative regulation of apoptotic signaling pathway	1.34509e-05	0.000572542		positive regulation of intracellular signal transduction	9.35065e-30	8.95346e-28
positive regulation of interferon-beta production	2.28496e-05	0.00101626		cytoplasmic translational initiation	1.349e-05	0.000572542		cellular response to lipid	9.36165e-30	8.95346e-28
I-kappaB kinase/NF-kappaB signaling	2.31882e-05	0.00101919		positive regulation of interleukin-2 production	1.349e-05	0.000572542		alpha beta t cell activation	9.85649e-30	9.36853e-28
vacuolar acidification	2.43008e-05	0.00105401		mononuclear cell differentiation	1.51389e-05	0.000635137		regulation of t cell mediated immunity	1.01795e-29	9.61249e-28
regulation of I-kappaB kinase/NF-kappaB signaling	2.45448e-05	0.00105401		immune response-regulating signaling pathway	1.82183e-05	0.000749005		mrna processing	1.04121e-29	9.71669e-28
regulation of protein-containing complex assembly	2.5975e-05	0.00110276		negative regulation of inclusion body assembly	1.82634e-05	0.000749005		immune effector process	1.36881e-29	1.26209e-27
cellular response to external stimulus	2.76555e-05	0.00116091		RNA localization	1.90539e-05	0.000766637		negative regulation of protein metabolic process	1.49609e-29	1.37124e-27
viral genome replication	2.80188e-05	0.00116309		regulation of calcium-mediated signaling	1.91134e-05	0.000766637		response to lipid	1.67778e-29	1.50959e-27
cellular response to peptide	3.10412e-05	0.0012744		cellular response to unfolded protein	2.07081e-05	0.000821572		positive regulation of cellular biosynthetic process	1.68626e-29	1.50959e-27
apoptotic mitochondrial changes	3.28285e-05	0.00132124		positive regulation of RNA splicing	2.24114e-05	0.000879587		positive regulation of immune system process	1.70649e-29	1.51888e-27
myeloid leukocyte activation	3.28896e-05	0.00132124		regulation of cysteine-type endopeptidase activity	2.30031e-05	0.000893204		positive regulation of cytoplasmic translation	1.88518e-29	1.65874e-27
positive regulation of cell adhesion	3.44886e-05	0.00137074		T cell differentiation involved in immune response	2.33454e-05	0.000896953		regulation of cell adhesion	1.918e-29	1.67803e-27
negative regulation of immune response	3.7109e-05	0.00145588		negative regulation of intrinsic apoptotic signaling pathway	2.4454e-05	0.000929761		biological process involved in interspecies interaction between organisms	2.16023e-29	1.84795e-27
interleukin-2 production	3.77999e-05	0.00145588		protein refolding	2.50233e-05	0.000941173		immune response regulating signaling pathway	2.17877e-29	1.85352e-27
regulation of interleukin-2 production	3.77999e-05	0.00145588		positive regulation of protein-containing complex assembly	2.52698e-05	0.000941173		organelle assembly	2.49876e-29	2.11377e-27
positive regulation of translation	3.86802e-05	0.00147458		alternative mRNA splicing, via spliceosome	2.8336e-05	0.00104471		non membrane bounded organelle assembly	2.51214e-29	2.11377e-27
regulation of viral genome replication	4.02447e-05	0.00151717		cellular response to lipopolysaccharide	2.87378e-05	0.00104893		immune response regulating cell surface receptor signaling pathway	2.58775e-29	2.16555e-27
regulation of protein autophosphorylation	4.06095e-05	0.00151717		response to oxidative stress	2.91545e-05	0.0010536		neutrophil migration	2.7204e-29	2.26426e-27
cellular response to tumor necrosis factor	4.33095e-05	0.00158889		positive regulation of NF-kappaB transcription factor activity	2.9864e-05	0.00106866		positive regulation of cell activation	2.78273e-29	2.30369e-27
leukocyte migration	4.37937e-05	0.00158889		activation of immune response	3.03525e-05	0.0010756		negative regulation of protein modification process	3.24752e-29	2.65986e-27
negative regulation of cysteine-type endopeptidase activity	4.38049e-05	0.00158889		positive regulation of defense response	3.74412e-05	0.00131404		respiratory burst	3.27105e-29	2.66496e-27
interferon-gamma-mediated signaling pathway	4.44917e-05	0.00159828		regulation of alpha-beta T cell activation	3.93225e-05	0.00136692		production of molecular mediator of immune response	3.60474e-29	2.89093e-27
response to insulin	4.66085e-05	0.00164428		positive regulation of leukocyte differentiation	4.02599e-05	0.00137335		myeloid cell differentiation	3.81952e-29	3.0473e-27
positive regulation of response to biotic stimulus	4.66526e-05	0.00164428		positive regulation of hemopoiesis	4.02599e-05	0.00137335		cell cell adhesion	3.95954e-29	3.14273e-27
interferon-alpha production	5.35053e-05	0.00185089		positive regulation of interleukin-10 production	4.11141e-05	0.00138951		ribosomal small subunit biogenesis	4.53834e-29	3.54727e-27
regulation of interferon-alpha production	5.35053e-05	0.00185089		regulation of inflammatory response	4.42559e-05	0.00148196		myeloid cell homeostasis	4.77266e-29	3.71159e-27
negative regulation of cell adhesion	5.51267e-05	0.00188948		ribonucleoprotein complex assembly	4.89414e-05	0.00159078		positive regulation of cell differentiation	5.34188e-29	4.11271e-27
negative regulation of hydrolase activity	6.09856e-05	0.00207129		CD4-positive, alpha-beta T cell differentiation	4.89575e-05	0.00159078		positive regulation of hemopoiesis	5.50769e-29	4.21928e-27
regulation of lymphocyte differentiation	6.41797e-05	0.00216014		ribonucleoprotein complex biogenesis	4.92288e-05	0.00159078		negative regulation of cytokine production	6.87603e-29	5.21562e-27
negative regulation of cellular protein localization	6.64125e-05	0.00221533		positive regulation of tumor necrosis factor superfamily cytokine production	4.92489e-05	0.00159078		regulation of signal transduction by p53 class mediator	6.98987e-29	5.25605e-27
regulation of erythrocyte differentiation	6.80327e-05	0.00224929		interleukin-10 production	5.26058e-05	0.00164968		negative regulation of catalytic activity	7.01119e-29	5.25605e-27
myeloid leukocyte differentiation	7.29033e-05	0.00238918		regulation of interleukin-10 production	5.26058e-05	0.00164968		t cell mediated immunity	7.93228e-29	5.90054e-27
regulation of cysteine-type endopeptidase activity involved in apoptotic process	7.63309e-05	0.00247976		positive regulation of interleukin-8 production	5.26058e-05	0.00164968		positive regulation of protein metabolic process	8.0534e-29	5.96184e-27
response to ionizing radiation	7.92173e-05	0.0025081		regulation of protein-containing complex assembly	5.28801e-05	0.00164968		regulation of immune response	8.69871e-29	6.40874e-27
granulocyte migration	7.92173e-05	0.0025081		intrinsic apoptotic signaling pathway	5.60323e-05	0.0017253		positive regulation of signal transduction by p53 class mediator	9.55654e-29	7.00722e-27
regulation of viral life cycle	7.92173e-05	0.0025081		nucleic acid transport	5.67222e-05	0.0017253		cellular response to hormone stimulus	1.31553e-28	9.42163e-27
osteoclast differentiation	8.29121e-05	0.00260302		RNA transport	5.67222e-05	0.0017253		b cell activation	1.39547e-28	9.90205e-27
regulation of phagocytosis	8.938e-05	0.0027827		regulation of intrinsic apoptotic signaling pathway	5.9963e-05	0.0018088		alpha beta t cell differentiation	1.58887e-28	1.11714e-26
neutrophil migration	9.19183e-05	0.00283807		response to heat	6.12118e-05	0.00181659		erythrocyte homeostasis	1.60079e-28	1.12041e-26
regulation of extrinsic apoptotic signaling pathway	9.36918e-05	0.00286912		T cell differentiation	6.12166e-05	0.00181659		negative regulation of apoptotic signaling pathway	1.66207e-28	1.15803e-26
negative regulation of cytokine production	0.000101244	0.00304519		positive regulation of cytoskeleton organization	6.4479e-05	0.00189797		macromolecule catabolic process	1.79878e-28	1.24764e-26
regulation of cation transmembrane transport	0.000101244	0.00304519		establishment of RNA localization	6.69236e-05	0.00195382		negative regulation of mrna catabolic process	1.8224e-28	1.25835e-26
positive regulation of cell-cell adhesion	0.000101887	0.00304519		ribonucleoprotein complex subunit organization	6.74469e-05	0.00195382		nuclear transcribed mrna catabolic process	2.02289e-28	1.38438e-26
granulocyte chemotaxis	0.000110838	0.00328643		positive regulation of DNA-binding transcription factor activity	6.93446e-05	0.00199298		regulation of leukocyte proliferation	2.13649e-28	1.45565e-26
negative regulation of endopeptidase activity	0.000114485	0.00336784		response to corticosteroid	7.06562e-05	0.00201481		positive regulation of multicellular organismal process	2.22941e-28	1.50781e-26
extrinsic apoptotic signaling pathway	0.000118994	0.00344931		cellular response to tumor necrosis factor	7.37401e-05	0.00208644		negative regulation of biosynthetic process	2.67898e-28	1.79352e-26
response to tumor necrosis factor	0.000119101	0.00344931		T-helper cell differentiation	7.89529e-05	0.00219983		response to molecule of bacterial origin	2.94791e-28	1.96502e-26
Fc receptor mediated stimulatory signaling pathway	0.000121552	0.0034543		positive regulation of DNA biosynthetic process	7.89529e-05	0.00219983		regulation of alpha beta t cell activation	3.18208e-28	2.11197e-26
response to arsenic-containing substance	0.000121552	0.0034543		mRNA catabolic process	8.41336e-05	0.00232642		positive regulation of response to biotic stimulus	3.51398e-28	2.30523e-26
negative regulation of leukocyte activation	0.000122303	0.0034543		intracellular receptor signaling pathway	8.49913e-05	0.00233222		defense response	3.51817e-28	2.30523e-26
negative regulation of phosphate metabolic process	0.000123506	0.0034543		B cell activation	8.57779e-05	0.00233222		negative regulation of lymphocyte activation	3.6996e-28	2.41383e-26
myeloid leukocyte migration	0.000124212	0.0034543		positive regulation of inflammatory response	8.62602e-05	0.00233222		regulation of protein modification process	3.85236e-28	2.5029e-26
toll-like receptor 9 signaling pathway	0.000126975	0.0034543		positive regulation of alpha-beta T cell activation	8.699e-05	0.00233466		signal transduction by p53 class mediator	4.04939e-28	2.61985e-26
regulation of NLRP3 inflammasome complex assembly	0.000126975	0.0034543		cellular response to topologically incorrect protein	9.25746e-05	0.0024664		regulation of t cell proliferation	4.26286e-28	2.74643e-26
negative regulation of phosphorus metabolic process	0.000127041	0.0034543		positive regulation of monocyte chemotactic protein-1 production	9.4642e-05	0.00250321		regulation of leukocyte differentiation	4.29404e-28	2.75498e-26
regulation of calcium ion transport	0.000128817	0.0034543		CD4-positive, alpha-beta T cell differentiation involved in immune response	9.56814e-05	0.0025125		response to organic cyclic compound	5.63749e-28	3.60191e-26
myeloid cell homeostasis	0.000129444	0.0034543		regulation of immune effector process	0.000101966	0.00262829		positive regulation of cell population proliferation	6.3117e-28	4.01601e-26
negative regulation of lymphocyte activation	0.000129444	0.0034543		regulation of lymphocyte differentiation	0.000102137	0.00262829		protein stabilization	7.24019e-28	4.55039e-26
regulation of T cell activation	0.000137978	0.00363569		negative regulation of mRNA metabolic process	0.000102251	0.00262829		positive regulation of intrinsic apoptotic signaling pathway	7.36448e-28	4.60969e-26
heterocycle catabolic process	0.000138188	0.00363569		alpha-beta T cell activation involved in immune response	0.000105067	0.00264098		positive regulation of defense response	7.8405e-28	4.86806e-26
regulation of metal ion transport	0.000140462	0.00366969		alpha-beta T cell differentiation involved in immune response	0.000105067	0.00264098		ribosome assembly	8.80285e-28	5.42185e-26
ERK1 and ERK2 cascade	0.00014264	0.00370071		telomere maintenance via telomerase	0.000105067	0.00264098		positive regulation of t cell proliferation	9.67673e-28	5.93635e-26
nucleobase-containing compound catabolic process	0.000144643	0.0037268		translational initiation	0.000105639	0.00264098		negative regulation of nucleobase containing compound metabolic process	1.2905e-27	7.88538e-26
cellular response to abiotic stimulus	0.000147439	0.00374715		response to hydrogen peroxide	0.000108759	0.00270047		intrinsic apoptotic signaling pathway in response to dna damage	1.30045e-27	7.91476e-26
cellular response to environmental stimulus	0.000147439	0.00374715		viral process	0.000111411	0.00274406		interleukin 2 production	1.72869e-27	1.04386e-25
cellular defense response	0.000149933	0.00378479		homeostasis of number of cells	0.000112018	0.00274406		cellular response to biotic stimulus	1.79831e-27	1.08166e-25
neutrophil chemotaxis	0.00015776	0.00390682		stress-activated MAPK cascade	0.000113442	0.00276043		negative regulation of rna catabolic process	2.11704e-27	1.26349e-25
platelet formation	0.00015895	0.00390682		cellular response to leukemia inhibitory factor	0.000119011	0.00287675		regulation of mrna processing	2.36978e-27	1.39274e-25
platelet morphogenesis	0.00015895	0.00390682		response to glucocorticoid	0.000121753	0.00289707		positive regulation of protein containing complex assembly	2.57774e-27	1.50349e-25
NLRP3 inflammasome complex assembly	0.00015895	0.00390682		regulation of inclusion body assembly	0.000122232	0.00289707		positive regulation of immune response	2.6321e-27	1.5294e-25
cellular nitrogen compound catabolic process	0.000163087	0.0039823		regulation of cellular response to heat	0.000122232	0.00289707		negative regulation of molecular function	2.79319e-27	1.61084e-25
negative regulation of cysteine-type endopeptidase activity involved in apoptotic process	0.000165707	0.00401507		positive regulation of supramolecular fiber organization	0.000124963	0.00294269		ribosome biogenesis	2.83305e-27	1.62774e-25
positive regulation of cellular amide metabolic process	0.000167461	0.00401507		ATP synthesis coupled electron transport	0.000128205	0.00296169		sequestering of bmp in extracellular matrix	2.89314e-27	1.65608e-25
negative regulation of peptidase activity	0.000168403	0.00401507		mitochondrial ATP synthesis coupled electron transport	0.000128205	0.00296169		rrna metabolic process	2.9451e-27	1.67663e-25
positive regulation of lymphocyte differentiation	0.000168727	0.00401507		response to leukemia inhibitory factor	0.000128205	0.00296169		negative regulation of ubiquitin protein ligase activity	2.95081e-27	1.67663e-25
regulation of pattern recognition receptor signaling pathway	0.000180314	0.00423688		positive regulation of alpha-beta T cell differentiation	0.000129033	0.00296208		regulation of cell cycle	3.02201e-27	1.71077e-25
response to gamma radiation	0.00018384	0.00423688		regulation of myeloid cell differentiation	0.000130706	0.00296865		regulation of response to external stimulus	3.38645e-27	1.91006e-25
ruffle organization	0.00018384	0.00423688		regulation of supramolecular fiber organization	0.000130946	0.00296865		regulation of inflammatory response	3.40284e-27	1.9123e-25
negative regulation of viral genome replication	0.00018384	0.00423688		positive regulation of CD4-positive, alpha-beta T cell differentiation	0.000133342	0.00298589		positive regulation of t cell mediated immunity	3.44054e-27	1.92645e-25
cellular response to glucocorticoid stimulus	0.00018384	0.00423688		positive regulation of calcium-mediated signaling	0.000133342	0.00298589		sinoatrial node cell development	3.73944e-27	2.0787e-25
actomyosin structure organization	0.000184853	0.00423688		ATP metabolic process	0.000135627	0.00301853		leukocyte proliferation	3.84581e-27	2.13013e-25
aging	0.000191152	0.00433347		RNA catabolic process	0.000140834	0.00311542		intrinsic apoptotic signaling pathway in response to endoplasmic reticulum stress	3.94178e-27	2.17547e-25
antigen processing and presentation	0.000192547	0.00433347		regulation of extrinsic apoptotic signaling pathway	0.000143691	0.00315438		response to interferon gamma	4.48615e-27	2.44957e-25
macrophage activation	0.000192547	0.00433347		regulation of CD4-positive, alpha-beta T cell differentiation	0.000144324	0.00315438		granulocyte migration	4.84999e-27	2.62958e-25
cellular response to arsenic-containing substance	0.00019636	0.00436667		positive regulation of neuroinflammatory response	0.000155214	0.00335225		t cell proliferation	5.30826e-27	2.85792e-25
inflammasome complex assembly	0.00019636	0.00436667		regulation of mitotic spindle assembly	0.000155214	0.00335225		regulation of lymphocyte differentiation	5.44869e-27	2.92331e-25
negative regulation of protein phosphorylation	0.000210225	0.00464733		stress-activated protein kinase signaling cascade	0.000157369	0.0033788		adaptive immune response	5.59506e-27	2.99142e-25
homeostasis of number of cells	0.000242862	0.00533725		regulation of adaptive immune response	0.000159589	0.00340644		rna stabilization	5.66231e-27	3.01689e-25
regulation of ERK1 and ERK2 cascade	0.000244784	0.00534803		activation of innate immune response	0.000161013	0.00341685		positive regulation of nucleobase containing compound metabolic process	7.17465e-27	3.7834e-25
regulation of RNA stability	0.000247668	0.00537959		immunoglobulin production	0.00017014	0.00358966		positive regulation of signaling	7.27229e-27	3.8218e-25
aromatic compound catabolic process	0.000249678	0.00539188		RNA-dependent DNA biosynthetic process	0.000178368	0.00374162		leukocyte migration	7.33845e-27	3.84345e-25
positive regulation of leukocyte cell-cell adhesion	0.000267879	0.00575169		extrinsic apoptotic signaling pathway	0.000193403	0.00403384		positive regulation of immune effector process	7.43383e-27	3.88021e-25
negative regulation of transport	0.000269763	0.00575906		response to tumor necrosis factor	0.000199265	0.00413249		regulation of cytoplasmic translation	7.65123e-27	3.98019e-25
B cell differentiation	0.000275632	0.00581785		regulation of interleukin-8 production	0.000210376	0.0043139		regulation of innate immune response	7.93416e-27	4.11348e-25
negative regulation of leukocyte cell-cell adhesion	0.000275632	0.00581785		CD4-positive, alpha-beta T cell activation	0.000210376	0.0043139		establishment of protein localization to organelle	8.8205e-27	4.54241e-25
negative regulation of T cell receptor signaling pathway	0.000289565	0.00606321		response to reactive oxygen species	0.000219329	0.0044475		ribosomal large subunit assembly	9.10709e-27	4.67437e-25
positive regulation of inflammatory response	0.000290502	0.00606321		nucleobase-containing compound transport	0.000219329	0.0044475		negative regulation of ubiquitin dependent protein catabolic process	9.42427e-27	4.82109e-25
cortical cytoskeleton organization	0.000295386	0.00609702		response to endoplasmic reticulum stress	0.00022358	0.00445915		nuclear transport	1.0062e-26	5.13028e-25
cellular response to corticosteroid stimulus	0.000295386	0.00609702		interleukin-8 production	0.000225026	0.00445915		positive regulation of transferase activity	1.09969e-26	5.58847e-25
cellular response to interleukin-1	0.000298664	0.0061216		positive regulation of tumor necrosis factor production	0.000225026	0.00445915		defense response to other organism	1.20194e-26	6.06802e-25
RNA catabolic process	0.000299854	0.0061216		immune response-activating cell surface receptor signaling pathway	0.000226012	0.00445915		positive regulation of adaptive immune response	1.20648e-26	6.07105e-25
NIK/NF-kappaB signaling	0.00030603	0.00618015		immune response-activating signal transduction	0.000226012	0.00445915		neural plate pattern specification	1.23997e-26	6.20072e-25
response to interleukin-1	0.00030603	0.00618015		negative regulation of cysteine-type endopeptidase activity involved in apoptotic process	0.000228076	0.00446205		protein modification by small protein conjugation or removal	1.24031e-26	6.20072e-25
cortical actin cytoskeleton organization	0.000309426	0.00621513		myeloid leukocyte activation	0.000228604	0.00446205		positive regulation of interleukin 2 production	1.26265e-26	6.292e-25
movement in host environment	0.000312528	0.00624387		regulation of antigen processing and presentation	0.000239724	0.00465421		regulation of t cell differentiation	1.50797e-26	7.49021e-25
viral entry into host cell	0.000322238	0.00640363		regulation of translational initiation	0.000246926	0.00476868		cellular response to steroid hormone stimulus	1.62979e-26	8.06929e-25
negative regulation of cell activation	0.000335109	0.00662071		ERK1 and ERK2 cascade	0.000251218	0.00482603		g protein coupled receptor signaling pathway involved in heart process	1.642e-26	8.1037e-25
regulation of actin filament-based process	0.000336706	0.00662071		telomere maintenance via telomere lengthening	0.000288388	0.00547454		cytokine mediated signaling pathway	1.65958e-26	8.16426e-25
T cell activation via T cell receptor contact with antigen bound to MHC molecule on antigen presenting cell	0.000367348	0.00714798		mononuclear cell migration	0.000289565	0.00547454		positive regulation of developmental process	1.73386e-26	8.50252e-25
regulation of Fc receptor mediated stimulatory signaling pathway	0.000367348	0.00714798		fat cell differentiation	0.000291567	0.00547454		interleukin 8 production	1.80874e-26	8.84158e-25
muscle cell proliferation	0.000374686	0.007253		monocyte chemotactic protein-1 production	0.000292475	0.00547454		regulation of myeloid cell differentiation	1.83761e-26	8.95426e-25
intracellular pH reduction	0.0003904	0.00749126		regulation of monocyte chemotactic protein-1 production	0.000292475	0.00547454		positive regulation of mrna metabolic process	1.94064e-26	9.39686e-25
regulation of smooth muscle cell proliferation	0.000391005	0.00749126		regulation of mitotic cell cycle phase transition	0.000297977	0.00554905		cellular response to reactive oxygen species	2.01249e-26	9.71419e-25
tumor necrosis factor production	0.00040852	0.00771327		regulation of response to endoplasmic reticulum stress	0.000311119	0.00576438		regulation of catabolic process	2.05681e-26	9.8763e-25
regulation of tumor necrosis factor production	0.00040852	0.00771327		nucleocytoplasmic transport	0.00031877	0.00584679		cellular response to corticosteroid stimulus	2.0589e-26	9.8763e-25
cellular response to interferon-beta	0.000410852	0.00771327		nuclear transport	0.00031877	0.00584679		regulation of protein stability	2.09143e-26	1.00012e-24
positive regulation of transcription from RNA polymerase II promoter in response to stress	0.000410852	0.00771327		regulation of cell cycle G1/S phase transition	0.000341069	0.0062245		regulation of nuclear transcribed mrna catabolic process deadenylation dependent decay	2.17464e-26	1.03669e-24
regulation of myeloid leukocyte differentiation	0.000448362	0.00833373		positive regulation of protein polymerization	0.000344534	0.00625646		protein containing complex organization	2.36242e-26	1.11585e-24
erythrocyte differentiation	0.000448362	0.00833373		positive regulation of CD4-positive, alpha-beta T cell activation	0.000348421	0.00629573		leukocyte chemotaxis	2.52945e-26	1.19108e-24
entry into host	0.000456726	0.00844717		positive regulation of T-helper cell differentiation	0.000353062	0.00631703		i kappab kinase nf kappab signaling	2.55196e-26	1.19802e-24
smooth muscle cell proliferation	0.000465028	0.00855834		positive regulation of mRNA splicing, via spliceosome	0.000353062	0.00631703		positive regulation of dopamine secretion	2.66942e-26	1.24935e-24
positive regulation of alpha-beta T cell activation	0.000492674	0.00899533		lipopolysaccharide-mediated signaling pathway	0.000356396	0.00634558		ribosomal large subunit biogenesis	2.77785e-26	1.29536e-24
response to endoplasmic reticulum stress	0.00049795	0.00899533		positive regulation of DNA metabolic process	0.000359101	0.00636271		positive regulation of alpha beta t cell activation	2.78455e-26	1.29536e-24
positive regulation of transcription from RNA polymerase II promoter in response to endoplasmic reticulum stress	0.000499526	0.00899533		myeloid cell differentiation	0.000381185	0.00672137		sensory perception of sour taste	2.83752e-26	1.31603e-24
organic cyclic compound catabolic process	0.000499577	0.00899533		regulation of T cell proliferation	0.000392582	0.00688906		positive regulation of response to external stimulus	2.91686e-26	1.34876e-24
negative regulation of T cell activation	0.000500811	0.00899533		regulation of peptidase activity	0.00040128	0.007008		response to reactive oxygen species	2.99816e-26	1.3822e-24
tumor necrosis factor superfamily cytokine production	0.000506192	0.00900539		oxidative phosphorylation	0.000403677	0.00701065		negative regulation of cell activation	3.0711e-26	1.4074e-24
regulation of tumor necrosis factor superfamily cytokine production	0.000506192	0.00900539		establishment of protein localization to organelle	0.000406678	0.00701065		regulation of immune effector process	3.12288e-26	1.42689e-24
T cell differentiation	0.000515521	0.00912789		cellular response to steroid hormone stimulus	0.000407194	0.00701065		regulation of intrinsic apoptotic signaling pathway in response to dna damage	3.1356e-26	1.42846e-24
response to metal ion	0.000525572	0.00926198		negative regulation of cysteine-type endopeptidase activity	0.000416844	0.0071431		neural plate regionalization	3.19126e-26	1.44953e-24
negative regulation of defense response	0.000533611	0.00935949		chaperone-mediated protein complex assembly	0.000422122	0.00715264		regulation of ubiquitin protein ligase activity	3.35583e-26	1.51534e-24
cell killing	0.000550334	0.00959752		negative regulation of stem cell differentiation	0.000422122	0.00715264		homeostasis of number of cells	3.43778e-26	1.53881e-24
skeletal muscle tissue development	0.00055232	0.00959752		regulation of G1/S transition of mitotic cell cycle	0.000425157	0.00715264		positive regulation of i kappab kinase nf kappab signaling	3.50607e-26	1.56109e-24
regulation of heterotypic cell-cell adhesion	0.000564611	0.00976567		T cell activation via T cell receptor contact with antigen bound to MHC molecule on antigen presenting cell	0.000428024	0.00715264		negative regulation of mrna metabolic process	3.50783e-26	1.56109e-24
pH reduction	0.000599212	0.0103164		regulation of microtubule nucleation	0.000428024	0.00715264		activation of innate immune response	3.61897e-26	1.6059e-24
positive regulation of apoptotic signaling pathway	0.000620633	0.0105961		mitotic cell cycle phase transition	0.000429159	0.00715264		protein localization to organelle	3.72184e-26	1.64681e-24
positive regulation of cell activation	0.000621129	0.0105961		positive regulation of protein kinase activity	0.000439605	0.00729344		response to tumor necrosis factor	3.88937e-26	1.71214e-24
regulation of mRNA stability	0.000634293	0.0107714		aerobic electron transport chain	0.000447307	0.00738016		response to oxygen containing compound	4.15865e-26	1.81917e-24
immune response-regulating cell surface receptor signaling pathway involved in phagocytosis	0.000655066	0.0109256		respiratory electron transport chain	0.000448875	0.00738016		granulocyte activation	4.25564e-26	1.85108e-24
positive regulation of protein autophosphorylation	0.000655066	0.0109256		positive regulation of cellular protein localization	0.000460229	0.0074769		t cell differentiation involved in immune response	4.61212e-26	1.99501e-24
negative regulation of interleukin-2 production	0.000655066	0.0109256		immunoglobulin mediated immune response	0.00046058	0.0074769		response to leukemia inhibitory factor	4.61243e-26	1.99501e-24
Fc-gamma receptor signaling pathway involved in phagocytosis	0.000655066	0.0109256		positive regulation of response to external stimulus	0.000464891	0.0074769		response to steroid hormone	4.99894e-26	2.15612e-24
regulation of transcription from RNA polymerase II promoter in response to stress	0.000662447	0.0109996		regulation of mitochondrial membrane permeability	0.000465002	0.0074769		cellular response to oxygen containing compound	5.06422e-26	2.17818e-24
interleukin-1 production	0.000688675	0.0113343		intrinsic apoptotic signaling pathway in response to endoplasmic reticulum stress	0.000465002	0.0074769		positive regulation of reactive oxygen species metabolic process	5.20578e-26	2.23283e-24
regulation of interleukin-1 production	0.000688675	0.0113343		regulation of cell cycle phase transition	0.000491738	0.00787212		cell killing	5.30806e-26	2.27038e-24
leukocyte chemotaxis	0.000718433	0.011662		inclusion body assembly	0.000500306	0.00797077		cd4 positive alpha beta t cell activation	5.5056e-26	2.34834e-24
regulation of translation	0.000720877	0.011662		immune response-regulating cell surface receptor signaling pathway	0.000502268	0.00797077		negative regulation of proteolysis involved in cellular protein catabolic process	5.66118e-26	2.40803e-24
regulation of ion transmembrane transporter activity	0.000721853	0.011662		B cell mediated immunity	0.000519708	0.00819211		antigen receptor mediated signaling pathway	6.27794e-26	2.66302e-24
cellular response to ionizing radiation	0.000724829	0.011662		regulation of T cell differentiation	0.000520704	0.00819211		innate immune response	6.46794e-26	2.72859e-24
erythrocyte homeostasis	0.000724882	0.011662		regulation of endopeptidase activity	0.000530158	0.00830505		b cell differentiation	6.62811e-26	2.78851e-24
negative regulation of phosphorylation	0.000727317	0.011662		protein kinase B signaling	0.000540775	0.00843517		negative regulation of cellular amide metabolic process	7.37086e-26	3.09255e-24
positive regulation of toll-like receptor signaling pathway	0.000755326	0.0120081		positive regulation of cytokine production involved in immune response	0.000550639	0.00855247		immunoglobulin production	7.79174e-26	3.26025e-24
Fc-gamma receptor signaling pathway	0.000755326	0.0120081		positive regulation of dendritic cell cytokine production	0.000581684	0.00890946		ribosomal small subunit assembly	7.96124e-26	3.31317e-24
negative regulation of cell-cell adhesion	0.00076005	0.012032		mitochondrial electron transport, ubiquinol to cytochrome c	0.000581684	0.00890946		neutrophil chemotaxis	8.41352e-26	3.48256e-24
positive regulation of interleukin-1 production	0.000779987	0.0122955		cellular response to external stimulus	0.000586646	0.00890946		positive regulation of alpha beta t cell differentiation	8.70831e-26	3.58531e-24
regulation of extrinsic apoptotic signaling pathway via death domain receptors	0.000803745	0.0126051		DNA biosynthetic process	0.000587439	0.00890946		regulation of leukocyte mediated immunity	8.78366e-26	3.60669e-24
defense response to Gram-positive bacterium	0.000806376	0.0126051		cell differentiation involved in embryonic placenta development	0.000588269	0.00890946		cellular response to chemical stress	1.04818e-25	4.29253e-24
defense response to bacterium	0.000843577	0.0130737		regulation of spindle assembly	0.000588269	0.00890946		myeloid leukocyte activation	1.06976e-25	4.36926e-24
RNA interference	0.000846849	0.0130737		regulation of DNA metabolic process	0.000607816	0.00912974		protein localization to nucleus	1.19926e-25	4.87235e-24
leukocyte aggregation	0.000846849	0.0130737		cellular response to peptide	0.000607816	0.00912974		rna localization	1.25493e-25	5.0851e-24
negative regulation of proteolysis	0.000867086	0.013331		negative regulation of response to endoplasmic reticulum stress	0.000616361	0.00922015		cellular response to organic cyclic compound	1.28764e-25	5.20397e-24
skeletal muscle organ development	0.000902572	0.0137559		erythrocyte differentiation	0.000632018	0.00937751		regulation of alpha beta t cell differentiation	1.30347e-25	5.25415e-24
regulation of mRNA catabolic process	0.000902572	0.0137559		positive regulation of protein kinase B signaling	0.000632018	0.00937751		response to wounding	1.39325e-25	5.60136e-24
positive regulation of myeloid cell differentiation	0.000905769	0.0137559		regulation of CD4-positive, alpha-beta T cell activation	0.000648051	0.00957647		neuronal signal transduction	1.5486e-25	6.20972e-24
leukocyte activation involved in immune response	0.000933089	0.0140565		positive regulation of interleukin-6 production	0.000669428	0.00985247		negative regulation of response to stimulus	1.6139e-25	6.43802e-24
positive regulation of ion transport	0.000933089	0.0140565		actin filament organization	0.000684659	0.0100362		leukocyte mediated immunity	1.69588e-25	6.71291e-24
regulation of alpha-beta T cell activation	0.000958958	0.0143882		regulation of protein kinase B signaling	0.000726457	0.0106063		negative regulation of ubiquitin protein transferase activity	1.83204e-25	7.23326e-24
regulation of adaptive immune response based on somatic recombination of immune receptors built from immunoglobulin superfamily domains	0.000982334	0.0146759		protein localization to nucleus	0.0007308	0.0106272		regulation of protein kinase activity	2.24705e-25	8.73817e-24
negative regulation of antigen receptor-mediated signaling pathway	0.000987537	0.0146759		mitochondrial transport	0.000735892	0.0106463
adaptive immune response based on somatic recombination of immune receptors built from immunoglobulin superfamily domains	0.000993103	0.0146759		heterocycle catabolic process	0.00073795	0.0106463
biological process involved in interaction with host	0.000993844	0.0146759		tumor necrosis factor superfamily cytokine production	0.000757278	0.0108395
regulation of DNA-binding transcription factor activity	0.0010159	0.0147789		regulation of tumor necrosis factor superfamily cytokine production	0.000757278	0.0108395
antigen receptor-mediated signaling pathway	0.00101728	0.0147789		negative regulation of transcription from RNA polymerase II promoter in response to stress	0.00076656	0.0109295
regulation of autophagy	0.00102376	0.0147789		nucleobase-containing compound catabolic process	0.000776858	0.0110332
biomineral tissue development	0.00102431	0.0147789		regulation of transcription from RNA polymerase II promoter in response to stress	0.000837755	0.011852
regulation of transmembrane transporter activity	0.00102455	0.0147789		myeloid cell homeostasis	0.000877531	0.0123192
regulation of actin filament organization	0.00102455	0.0147789		actin filament bundle assembly	0.000877531	0.0123192
regulation of actin cytoskeleton organization	0.00104766	0.015054		positive regulation of chemokine production	0.000882528	0.0123419
activation of innate immune response	0.00105629	0.0150674		response to metal ion	0.000896993	0.0124963
cell activation involved in immune response	0.00105665	0.0150674		regulation of chemokine production	0.000914581	0.0126659
actin filament organization	0.00106508	0.0150846		organic cyclic compound catabolic process	0.00091611	0.0126659
positive regulation of protein polyubiquitination	0.00106593	0.0150846		response to peptide hormone	0.000929872	0.0128077
positive regulation of lymphocyte proliferation	0.00107315	0.0151293		positive regulation of interferon-gamma production	0.00095023	0.0130389
cellular divalent inorganic cation homeostasis	0.00108964	0.0153041		regulation of stress-activated MAPK cascade	0.000965656	0.0131774
biomineralization	0.00111261	0.0155683		myeloid leukocyte mediated immunity	0.000971154	0.0131774
cellular response to gamma radiation	0.00112063	0.0156209		chemokine production	0.000971154	0.0131774
positive regulation of mononuclear cell proliferation	0.00112474	0.0156209		positive regulation of T-helper 17 type immune response	0.000984949	0.0133091
muscle tissue development	0.00115145	0.0158851		regulation of mitotic cell cycle	0.000988155	0.0133091
regulation of DNA-templated transcription in response to stress	0.00115226	0.0158851		response to cold	0.00101512	0.0135768
positive regulation of lymphocyte activation	0.00116435	0.0159927		erythrocyte homeostasis	0.00101547	0.0135768
cellular response to extracellular stimulus	0.00124136	0.016988		aging	0.00102572	0.0136638
in utero embryonic development	0.00132538	0.0180391		actin filament bundle organization	0.00104843	0.0139155
negative regulation of immune effector process	0.00133183	0.0180391		regulation of stress-activated protein kinase signaling cascade	0.00108625	0.0143652
positive regulation of leukocyte activation	0.00133266	0.0180391		positive regulation of cellular amide metabolic process	0.00109511	0.0143706
regulation of G1/S transition of mitotic cell cycle	0.00135126	0.0182013		positive regulation of mitochondrion organization	0.00109756	0.0143706
maintenance of location	0.00135438	0.0182013		leukocyte chemotaxis	0.00109846	0.0143706
regulation of mRNA metabolic process	0.001385	0.0185461		telomere maintenance	0.00112181	0.0146236
cellular response to oxygen levels	0.00141512	0.0188818		negative regulation of transferase activity	0.0011703	0.0151861
positive regulation of cell-substrate junction organization	0.00142363	0.0189277		cellular response to metal ion	0.00117328	0.0151861
response to radiation	0.00146921	0.0194645		regulation of protein polymerization	0.00121935	0.0157266
macroautophagy	0.0015116	0.0199553		positive regulation of myeloid cell differentiation	0.00122555	0.0157508
negative regulation of lymphocyte proliferation	0.00152767	0.0200564		negative regulation by host of viral transcription	0.00123902	0.0158681
cellular response to nutrient levels	0.00153	0.0200564		positive regulation of kinase activity	0.00124875	0.0159368
response to mechanical stimulus	0.00158361	0.0205092		T cell proliferation	0.00126593	0.0160999
positive regulation of T cell activation	0.00158361	0.0205092		positive regulation of immune effector process	0.00130586	0.01655
positive regulation of phosphatase activity	0.00159468	0.0205092		cell chemotaxis	0.00134069	0.0169326
positive regulation of interleukin-2 production	0.00159468	0.0205092		JNK cascade	0.00135443	0.0170407
toll-like receptor 3 signaling pathway	0.001604	0.0205092		activation of protein kinase B activity	0.00135858	0.0170407
actin filament severing	0.001604	0.0205092		regulation of adaptive immune response based on somatic recombination of immune receptors built from immunoglobulin superfamily domains	0.00141179	0.0175799
regulation of cytoplasmic translation	0.001604	0.0205092		calcium-mediated signaling	0.00141602	0.0175799
response to hydrogen peroxide	0.00161266	0.0205092		positive regulation of intracellular transport	0.00141602	0.0175799
response to osmotic stress	0.00162493	0.0205092		steroid hormone mediated signaling pathway	0.00142685	0.0176543
negative regulation of mononuclear cell proliferation	0.00162493	0.0205092		regulation of membrane permeability	0.0014442	0.0177189
cellular response to virus	0.00162493	0.0205092		macrophage activation	0.00144846	0.0177189
T cell activation involved in immune response	0.00163751	0.0205984		regulation of telomere maintenance via telomerase	0.00145149	0.0177189
calcium ion transport	0.00180867	0.0226751		regulation of DNA-templated transcription in response to stress	0.00145149	0.0177189
negative regulation of response to cytokine stimulus	0.00183349	0.0229095		actin cytoskeleton reorganization	0.00152939	0.0182336
regulation of immune effector process	0.00186397	0.0230489		regulation of dendritic cell cytokine production	0.0015308	0.0182336
response to steroid hormone	0.00186397	0.0230489		post-embryonic animal organ development	0.0015308	0.0182336
release of cytochrome c from mitochondria	0.00186933	0.0230489		response to interleukin-7	0.0015308	0.0182336
positive regulation of dephosphorylation	0.00186933	0.0230489		cellular response to interleukin-7	0.0015308	0.0182336
positive regulation of leukocyte proliferation	0.00191258	0.0235046		positive regulation of nuclear-transcribed mRNA catabolic process, deadenylation-dependent decay	0.0015308	0.0182336
positive regulation of DNA-binding transcription factor activity	0.001925	0.0235797		positive regulation of mRNA processing	0.00153362	0.0182336
regulation of type I interferon-mediated signaling pathway	0.00197868	0.024158		mitochondrial outer membrane permeabilization	0.00153362	0.0182336
response to fungus	0.00201475	0.0244103		antigen receptor-mediated signaling pathway	0.00154443	0.0183025
lipopolysaccharide-mediated signaling pathway	0.00201475	0.0244103		cell cycle G1/S phase transition	0.00159618	0.0187943
striated muscle tissue development	0.00201895	0.0244103		regulation of actin filament organization	0.00159623	0.0187943
bone mineralization	0.00209339	0.0252287		protein import	0.00163835	0.0191949
regulation of actin polymerization or depolymerization	0.00213974	0.0257045		post-embryonic development	0.00164603	0.0191949
regulation of peptidyl-tyrosine phosphorylation	0.00216856	0.0259265		regulation of telomere maintenance	0.00164603	0.0191949
response to nutrient levels	0.00217211	0.0259265		T cell mediated immunity	0.00170181	0.0197174
respiratory burst	0.00219275	0.0260895		p38MAPK cascade	0.00171519	0.0197174
regulation of actin filament length	0.00221805	0.0263068		response to dsRNA	0.00171519	0.0197174
regulation of humoral immune response mediated by circulating immunoglobulin	0.00228616	0.0268588		response to amphetamine	0.00172375	0.0197174
positive regulation of myelination	0.00228616	0.0268588		negative regulation of signal transduction in absence of ligand	0.00172375	0.0197174
podosome assembly	0.00228616	0.0268588		negative regulation of extrinsic apoptotic signaling pathway in absence of ligand	0.00172375	0.0197174
homotypic cell-cell adhesion	0.00231083	0.0269789		positive regulation of binding	0.00172865	0.0197174
negative regulation of leukocyte proliferation	0.00231083	0.0269789		regulation of protein serine/threonine kinase activity	0.00175859	0.0199964
positive regulation of interleukin-1 beta production	0.00233013	0.0271196		negative regulation of phosphate metabolic process	0.0017825	0.0202053
alpha-beta T cell activation	0.00244314	0.0282634		B cell differentiation	0.00179437	0.020277
positive regulation of T cell differentiation	0.00244355	0.0282634		negative regulation of phosphorus metabolic process	0.00182373	0.0205451
regulation of cell morphogenesis	0.0024876	0.0286574		positive regulation of DNA binding	0.00185947	0.0206869
myofibril assembly	0.00250061	0.0286574		mRNA stabilization	0.00185947	0.0206869
regulation of antigen receptor-mediated signaling pathway	0.00250061	0.0286574		dendritic cell cytokine production	0.00186223	0.0206869
actin filament bundle assembly	0.00254178	0.0290401		nucleotide-binding oligomerization domain containing 2 signaling pathway	0.00186223	0.0206869
regulation of transporter activity	0.00255415	0.0290924		B cell activation involved in immune response	0.00186861	0.0206869
negative regulation of mRNA metabolic process	0.00258192	0.0293193		electron transport chain	0.00187032	0.0206869
leukocyte mediated cytotoxicity	0.00264174	0.0299077		cellular response to extracellular stimulus	0.00187666	0.0206943
positive regulation of CD4-positive, alpha-beta T cell activation	0.00266777	0.0300335		positive regulation of telomerase activity	0.00192965	0.0212145
regulation of osteoclast differentiation	0.00267997	0.0300335		NIK/NF-kappaB signaling	0.00196077	0.0214717
striated muscle cell development	0.00267997	0.0300335		negative regulation of protein ubiquitination	0.00198809	0.0214717
macrophage activation involved in immune response	0.00268501	0.0300335		positive regulation of adaptive immune response	0.00198833	0.0214717
regulation of calcium ion transmembrane transporter activity	0.00272609	0.0304021		interferon-gamma production	0.00198833	0.0214717
mononuclear cell migration	0.00283227	0.0314921		regulation of interferon-gamma production	0.00198833	0.0214717
negative regulation of ion transport	0.00285652	0.0316675		regulation of NIK/NF-kappaB signaling	0.00198833	0.0214717
protein K48-linked ubiquitination	0.00286846	0.0316978		regulation of mitochondrion organization	0.00204841	0.0220551
viral gene expression	0.00287622	0.0316978		negative regulation of telomere maintenance	0.00215195	0.0229667
positive regulation of nitric oxide biosynthetic process	0.00292981	0.032099		regulation of mitotic spindle organization	0.00215195	0.0229667
necroptotic process	0.00292981	0.032099		positive regulation of lymphocyte migration	0.00215195	0.0229667
actin filament bundle organization	0.00296792	0.0324215		G1/S transition of mitotic cell cycle	0.00216792	0.0230697
proteasomal protein catabolic process	0.0030142	0.0328311		negative regulation of mitotic cell cycle phase transition	0.0021815	0.0231468
regeneration	0.00303042	0.0329117		cellular nitrogen compound catabolic process	0.00223216	0.0235878
regulation of protein serine/threonine kinase activity	0.00305975	0.0330945		regulation of T cell mediated immunity	0.00224428	0.0235878
positive regulation of phagocytosis	0.00306636	0.0330945		cellular response to calcium ion	0.00224428	0.0235878
regulation of ion transmembrane transport	0.00307474	0.0330945		leukocyte migration	0.00226363	0.0235878
regulation of response to cytokine stimulus	0.00308268	0.0330945		negative regulation of MAPK cascade	0.0022654	0.0235878
regulation of T cell receptor signaling pathway	0.00320891	0.0341552		biological process involved in symbiotic interaction	0.00226831	0.0235878
cellular response to osmotic stress	0.00320891	0.0341552		cellular response to peptide hormone stimulus	0.00226831	0.0235878
positive regulation of nitric oxide metabolic process	0.00320891	0.0341552		release of cytochrome c from mitochondria	0.0023456	0.024181
negative regulation of T cell proliferation	0.00327391	0.0346497		positive regulation of wound healing	0.0023456	0.024181
platelet aggregation	0.00327391	0.0346497		tumor necrosis factor production	0.00235185	0.024181
negative regulation of extrinsic apoptotic signaling pathway	0.00336381	0.0355006		regulation of tumor necrosis factor production	0.00235185	0.024181
negative regulation of calcium ion transport	0.00349139	0.0365835		positive regulation of epidermal growth factor receptor signaling pathway	0.0023913	0.0245176
regulation of necrotic cell death	0.0035056	0.0365835		mitochondrial membrane organization	0.00242688	0.0247433
regulation of viral entry into host cell	0.0035056	0.0365835		intracellular steroid hormone receptor signaling pathway	0.00242688	0.0247433
negative regulation of intracellular protein transport	0.0035056	0.0365835		leukocyte homeostasis	0.0025246	0.0255967
cellular response to insulin stimulus	0.00357386	0.037192		positive regulation of protein localization to nucleus	0.0025246	0.0255967
positive regulation of phosphoprotein phosphatase activity	0.00360493	0.0372045		positive regulation of production of molecular mediator of immune response	0.00254733	0.0256844
negative regulation of viral entry into host cell	0.00360493	0.0372045		lymphocyte migration	0.00254733	0.0256844
cell proliferation involved in kidney development	0.00360493	0.0372045		stimulatory C-type lectin receptor signaling pathway	0.00265106	0.0264335
positive regulation of ion transmembrane transport	0.00370922	0.0378834		regulation of nuclear-transcribed mRNA catabolic process, deadenylation-dependent decay	0.00265106	0.0264335
L-amino acid transport	0.00371906	0.0378834		response to lectin	0.00265106	0.0264335
positive regulation of NIK/NF-kappaB signaling	0.00371906	0.0378834		cellular response to lectin	0.00265106	0.0264335
intrinsic apoptotic signaling pathway in response to DNA damage	0.00372142	0.0378834		regulation of DNA binding	0.00267232	0.0264335
tumor necrosis factor-mediated signaling pathway	0.00372142	0.0378834		cellular response to interferon-gamma	0.00267232	0.0264335
astrocyte development	0.00382038	0.0386801		positive regulation of mRNA metabolic process	0.00267232	0.0264335
toll-like receptor 4 signaling pathway	0.00382038	0.0386801		regulation of telomere maintenance via telomere lengthening	0.00271719	0.0268047
regulation of cell cycle G1/S phase transition	0.00384557	0.0388298		regulation of organelle assembly	0.00282422	0.0277718
muscle organ development	0.00392581	0.0395332		positive regulation of JNK cascade	0.00283044	0.0277718
monocyte chemotaxis	0.00395717	0.0397419		interleukin-12 production	0.00291814	0.0279685
positive regulation of T cell proliferation	0.00410649	0.0408382		regulation of interleukin-12 production	0.00291814	0.0279685
cell-substrate junction organization	0.00410649	0.0408382		positive regulation of interleukin-1 beta production	0.00291814	0.0279685
positive regulation of interferon-alpha production	0.00412841	0.0408382		positive regulation of nucleocytoplasmic transport	0.00291814	0.0279685
response to corticosterone	0.00412841	0.0408382		macrophage derived foam cell differentiation	0.00292372	0.0279685
labyrinthine layer morphogenesis	0.00412841	0.0408382		foam cell differentiation	0.00292372	0.0279685
labyrinthine layer development	0.00415378	0.0408382		positive regulation of ERBB signaling pathway	0.00292372	0.0279685
positive regulation of pattern recognition receptor signaling pathway	0.00415378	0.0408382		positive regulation of mitochondrial membrane permeability involved in apoptotic process	0.00292372	0.0279685
ruffle assembly	0.00415378	0.0408382		negative regulation of DNA biosynthetic process	0.00292372	0.0279685
negative regulation of innate immune response	0.00420599	0.041135		regulation of proteasomal protein catabolic process	0.00292712	0.0279685
regulation of cell-substrate junction organization	0.00420599	0.041135		cell killing	0.00303295	0.0289041
response to xenobiotic stimulus	0.00423982	0.0413576		response to toxic substance	0.00305528	0.0290411
negative regulation of cation transmembrane transport	0.00430971	0.0419299		nuclear export	0.00310514	0.0294383
regulation of actin filament polymerization	0.00443008	0.0428777		negative regulation of mRNA catabolic process	0.00312962	0.0295648
biological process involved in symbiotic interaction	0.00443008	0.0428777		aerobic respiration	0.00314179	0.0295648
regulation of leukocyte migration	0.00446009	0.0430566		aromatic compound catabolic process	0.00314648	0.0295648
negative regulation of response to external stimulus	0.00449878	0.0431679		myeloid cell activation involved in immune response	0.00316319	0.0295648
positive regulation of protein dephosphorylation	0.00450628	0.0431679		positive regulation of T cell differentiation	0.00316319	0.0295648
cellular response to epidermal growth factor stimulus	0.00450628	0.0431679		regulation of cellular component size	0.00316708	0.0295648
positive regulation of tumor necrosis factor production	0.00452026	0.0431911		regulation of leukocyte mediated immunity	0.00321258	0.0295865
B cell activation	0.00463998	0.0442219		cellular response to inorganic substance	0.00321258	0.0295865
negative regulation of protein kinase activity	0.00474237	0.0450827		regulation of translation	0.00321263	0.0295865
transition metal ion homeostasis	0.00477059	0.0452359		response to tumor cell	0.00321804	0.0295865
response to alcohol	0.00492252	0.0465583		regulation of T-helper cell differentiation	0.00321804	0.0295865
cellular response to chemical stress	0.00497626	0.0469478		regulation of spindle organization	0.00321804	0.0295865
endoplasmic reticulum unfolded protein response	0.00501929	0.0470584		hormone-mediated signaling pathway	0.00325368	0.029839
protein localization to endoplasmic reticulum	0.00501929	0.0470584		negative regulation of phosphorylation	0.00331742	0.0303474
G1/S transition of mitotic cell cycle	0.00503837	0.0470584		lymphocyte chemotaxis	0.00335193	0.0305059
maintenance of location in cell	0.00503837	0.0470584		regulation of cellular response to insulin stimulus	0.00335193	0.0305059
regulation of supramolecular fiber organization	0.00525339	0.0487397		cellular response to starvation	0.00335983	0.0305059
microglial cell activation	0.00527056	0.0487397		T cell receptor signaling pathway	0.00336943	0.0305171
regulation of myelination	0.00527056	0.0487397		cytokine-mediated signaling pathway	0.00348883	0.0314427
programmed necrotic cell death	0.00527056	0.0487397		response to cAMP	0.0035243	0.0314427
MyD88-dependent toll-like receptor signaling pathway	0.00530782	0.0487748		regulation of intracellular protein transport	0.00352799	0.0314427
3'-UTR-mediated mRNA stabilization	0.00530782	0.0487748		cortical actin cytoskeleton organization	0.00353192	0.0314427
regulation of intracellular pH	0.00531353	0.0487748		positive regulation of nitric oxide biosynthetic process	0.00353192	0.0314427
cellular component assembly involved in morphogenesis	0.00543889	0.0495602		regulation of neuroinflammatory response	0.00353192	0.0314427
actin cytoskeleton reorganization	0.00543889	0.0495602		mitochondrial outer membrane permeabilization involved in programmed cell death	0.00353192	0.0314427
positive regulation of tumor necrosis factor superfamily cytokine production	0.00543889	0.0495602		signal transduction in absence of ligand	0.00358537	0.0314469
blood coagulation	0.00550904	0.0499558		RNA stabilization	0.00358537	0.0314469
positive regulation of ERK1 and ERK2 cascade	0.00550904	0.0499558		positive regulation of mononuclear cell migration	0.00358537	0.0314469
				mitotic spindle assembly	0.00358537	0.0314469
				extrinsic apoptotic signaling pathway in absence of ligand	0.00358537	0.0314469
				negative regulation of telomere maintenance via telomerase	0.00361854	0.0314469
				negative regulation of mRNA splicing, via spliceosome	0.00361854	0.0314469
				negative regulation of endoplasmic reticulum stress-induced intrinsic apoptotic signaling pathway	0.00361854	0.0314469
				negative regulation of hydrogen peroxide-induced cell death	0.00361854	0.0314469
				regulation of ERAD pathway	0.00361854	0.0314469
				regulation of mRNA stability	0.00363045	0.0314697
				cellular respiration	0.00363842	0.0314697
				telomere organization	0.00377194	0.0324707
				import into nucleus	0.00377194	0.0324707
				regulation of ERK1 and ERK2 cascade	0.00379158	0.0325629
				regulation of insulin receptor signaling pathway	0.00383025	0.032741
				positive regulation of phagocytosis	0.00383025	0.032741
				positive regulation of stress-activated MAPK cascade	0.00384954	0.0328158
				positive regulation of interleukin-12 production	0.00386597	0.0328158
				positive regulation of nitric oxide metabolic process	0.00386597	0.0328158
				regulation of type I interferon production	0.00391519	0.0328722
				type I interferon production	0.00391519	0.0328722
				regulation of phagocytosis	0.00391519	0.0328722
				negative regulation of protein modification by small protein conjugation or removal	0.00391519	0.0328722
				positive regulation of intracellular protein transport	0.00391765	0.0328722
				second-messenger-mediated signaling	0.00409386	0.034272
				regulation of cytokine production involved in immune response	0.00412225	0.034396
				response to starvation	0.00412752	0.034396
				positive regulation of myeloid leukocyte cytokine production involved in immune response	0.00417289	0.034616
				regulation of mitochondrial outer membrane permeabilization involved in apoptotic signaling pathway	0.00417289	0.034616
				positive regulation of stress-activated protein kinase signaling cascade	0.00419732	0.0347398
				response to chemokine	0.0043373	0.0356453
				cellular response to chemokine	0.0043373	0.0356453
				negative regulation of extrinsic apoptotic signaling pathway	0.0043373	0.0356453
				circadian regulation of gene expression	0.00435556	0.0356453
				response to cadmium ion	0.00435556	0.0356453
				positive regulation of cysteine-type endopeptidase activity involved in apoptotic process	0.00437989	0.0357642
				negative regulation of kinase activity	0.00449042	0.0365849
				negative regulation of cytokine production	0.00453015	0.0368264
				regulation of production of molecular mediator of immune response	0.00454445	0.0368606
				cytokine production involved in immune response	0.00456052	0.0369089
				positive regulation of mitochondrial membrane permeability	0.00459692	0.0369576
				granulocyte activation	0.00459692	0.0369576
				regulation of extrinsic apoptotic signaling pathway in absence of ligand	0.00459692	0.0369576
				regulation of actin cytoskeleton organization	0.00463627	0.0370629
				positive regulation of NIK/NF-kappaB signaling	0.00463659	0.0370629
				viral life cycle	0.00464048	0.0370629
				energy derivation by oxidation of organic compounds	0.00475651	0.0375346
				response to organophosphorus	0.00476296	0.0375346
				innate immune response activating cell surface receptor signaling pathway	0.00477602	0.0375346
				regulation of nuclease activity	0.00477602	0.0375346
				labyrinthine layer morphogenesis	0.00477602	0.0375346
				cellular response to dsRNA	0.00477602	0.0375346
				negative regulation of response to reactive oxygen species	0.00477602	0.0375346
				positive regulation of actin filament polymerization	0.00479209	0.0375346
				B cell proliferation	0.00479209	0.0375346
				regulation of neuron death	0.00487485	0.0381011
				regulation of mRNA catabolic process	0.0048854	0.0381019
				monocyte chemotaxis	0.00493028	0.0383061
				cell aging	0.00496371	0.0383061
				androgen receptor signaling pathway	0.00499497	0.0383061
				labyrinthine layer development	0.00499497	0.0383061
				positive regulation of pattern recognition receptor signaling pathway	0.00499497	0.0383061
				neuroinflammatory response	0.00499497	0.0383061
				response to light stimulus	0.00499553	0.0383061
				negative regulation of catabolic process	0.00499553	0.0383061
				regulation of JNK cascade	0.00517075	0.0395666
				activation of protein kinase activity	0.00538422	0.0410274
				regulation of proteasomal ubiquitin-dependent protein catabolic process	0.00538422	0.0410274
				regulation of mitochondrial membrane permeability involved in apoptotic process	0.0054155	0.0410274
				innate immune response-activating signal transduction	0.0054291	0.0410274
				response to muscle stretch	0.0054291	0.0410274
				eosinophil migration	0.0054291	0.0410274
				positive regulation of response to wounding	0.00555683	0.0419059
				regulation of RNA stability	0.00562581	0.0423386
				positive regulation of translation	0.00583092	0.0437019
				regulation of protein localization to nucleus	0.00583092	0.0437019
				positive regulation of interleukin-1 production	0.00589029	0.0439235
				leukocyte degranulation	0.00589029	0.0439235
				regulation of response to biotic stimulus	0.00590862	0.0439235
				maintenance of location	0.00590862	0.0439235
				positive regulation of lymphocyte differentiation	0.00608158	0.0450259
				positive regulation of smooth muscle cell proliferation	0.00608158	0.0450259
				cellular response to oxidative stress	0.00617705	0.0456401
				regulation of protein ubiquitination	0.00622737	0.045919
				regulation of erythrocyte differentiation	0.00632614	0.0463663
				regulation of telomerase activity	0.00632614	0.0463663
				regulation of p38MAPK cascade	0.00632614	0.0463663
				positive regulation of proteolysis	0.00634387	0.046403
				regulation of actin filament bundle assembly	0.00636708	0.0464797
				negative regulation of RNA catabolic process	0.00659902	0.0479626
				negative regulation of protein kinase activity	0.0066125	0.0479626
				contractile actin filament bundle assembly	0.0066622	0.0479626
				modulation of process of other organism	0.0066622	0.0479626
				stress fiber assembly	0.0066622	0.0479626
				regulation of nucleocytoplasmic transport	0.0066622	0.0479626
				negative regulation of hemopoiesis	0.0066622	0.0479626
				regulation of acute inflammatory response	0.00681731	0.0485712
				positive regulation of membrane permeability	0.00681731	0.0485712
				positive regulation of extrinsic apoptotic signaling pathway	0.00681731	0.0485712
				regulation of epithelial cell migration	0.00682468	0.0485712
				endoplasmic reticulum calcium ion homeostasis	0.00688935	0.0485712
				negative regulation of RNA splicing	0.00688935	0.0485712
				nucleotide-binding oligomerization domain containing signaling pathway	0.00688935	0.0485712
				regulation of T-helper 17 type immune response	0.00688935	0.0485712
				positive regulation of epithelial cell migration	0.00689312	0.0485712
				blood vessel endothelial cell migration	0.00689312	0.0485712
				negative regulation of inflammatory response	0.00689312	0.0485712
				positive regulation of adaptive immune response based on somatic recombination of immune receptors built from immunoglobulin superfamily domains	0.00696712	0.0489583
				response to activity	0.00697488	0.0489583
				response to interferon-gamma	0.00706857	0.0495207

## Sheet: AEP
M1				M2				M3
Description	pvalue	p.adjust		Description	pvalue	p.adjust		Description	pvalue	p.adjust
receptor-mediated endocytosis	4.11182e-13	1.65419e-09		positive regulation of leukocyte cell-cell adhesion	4.12618e-14	8.09724e-11		translational initiation	3.95117e-10	1.35881e-06
viral process	1.5094e-11	3.03616e-08		regulation of leukocyte cell-cell adhesion	7.44574e-14	8.09724e-11		cytoplasmic translational initiation	9.42691e-09	1.62096e-05
T cell activation	3.12027e-09	4.18429e-06		antigen processing and presentation of exogenous antigen	1.2691e-13	9.20101e-11		regulation of protein-containing complex assembly	4.22774e-08	4.8464e-05
positive regulation of cytokine production	5.09486e-09	5.12416e-06		leukocyte cell-cell adhesion	4.37147e-13	2.37699e-10		regulation of translational initiation	7.13012e-08	6.13012e-05
leukocyte cell-cell adhesion	1.57046e-08	1.0778e-05		T cell activation	6.25381e-13	2.41458e-10		ribonucleoprotein complex subunit organization	2.79844e-07	0.000184473
viral entry into host cell	1.79393e-08	1.0778e-05		positive regulation of cell-cell adhesion	6.89157e-13	2.41458e-10		positive regulation of chemokine production	3.21849e-07	0.000184473
negative regulation of immune system process	1.87536e-08	1.0778e-05		antigen processing and presentation of exogenous peptide antigen	7.77106e-13	2.41458e-10		energy derivation by oxidation of organic compounds	8.97872e-07	0.00033281
entry into host	3.41515e-08	1.71739e-05		antigen processing and presentation	1.13757e-12	3.03989e-10		RNA splicing, via transesterification reactions with bulged adenosine as nucleophile	9.7895e-07	0.00033281
regulation of leukocyte degranulation	5.50789e-08	2.35018e-05		regulation of cell-cell adhesion	1.25789e-12	3.03989e-10		mRNA splicing, via spliceosome	9.7895e-07	0.00033281
cell chemotaxis	5.84186e-08	2.35018e-05		MHC class II protein complex assembly	2.04269e-12	3.70749e-10		RNA splicing	1.00111e-06	0.00033281
viral life cycle	8.54066e-08	3.12355e-05		peptide antigen assembly with MHC class II protein complex	2.04269e-12	3.70749e-10		ribonucleoprotein complex assembly	1.10463e-06	0.00033281
positive regulation of peptidyl-tyrosine phosphorylation	1.51555e-07	5.08089e-05		positive regulation of T cell activation	2.04551e-12	3.70749e-10		RNA splicing, via transesterification reactions	1.1613e-06	0.00033281
wound healing	1.76957e-07	5.47614e-05		antigen processing and presentation of exogenous peptide antigen via MHC class II	5.3491e-12	8.74405e-10		oxidative phosphorylation	2.25131e-06	0.000595557
cell activation involved in immune response	2.33246e-07	6.47866e-05		peptide antigen assembly with MHC protein complex	5.62835e-12	8.74405e-10		cytoplasmic translation	3.6134e-06	0.000887606
movement in host environment	2.41561e-07	6.47866e-05		regulation of T cell activation	7.27501e-12	1.05419e-09		regulation of phagocytosis	3.88038e-06	0.000889642
biological process involved in interaction with host	3.02566e-07	7.51575e-05		positive regulation of cell adhesion	7.75493e-12	1.05419e-09		regulation of actin filament-based process	4.43826e-06	0.000904726
immune response-regulating signaling pathway	3.17593e-07	7.51575e-05		MHC protein complex assembly	8.86908e-12	1.13472e-09		regulation of actin cytoskeleton organization	4.47233e-06	0.000904726
proton transmembrane transport	3.76683e-07	8.41886e-05		antigen processing and presentation of peptide antigen via MHC class II	1.62773e-11	1.96684e-09		protein localization to endoplasmic reticulum	5.01454e-06	0.00090959
biological process involved in symbiotic interaction	4.22657e-07	8.9492e-05		positive regulation of leukocyte activation	2.39339e-11	2.7398e-09		regulation of chemokine production	5.02536e-06	0.00090959
regulation of peptidyl-tyrosine phosphorylation	4.78501e-07	9.62505e-05		antigen processing and presentation of peptide or polysaccharide antigen via MHC class II	2.68692e-11	2.92203e-09		chemokine production	5.46637e-06	0.000939942
protein folding in endoplasmic reticulum	5.21261e-07	9.98586e-05		positive regulation of lymphocyte activation	3.28821e-11	3.40564e-09		negative regulation of phagocytosis	9.62965e-06	0.00157697
ERK1 and ERK2 cascade	7.18978e-07	0.000128538		positive regulation of cell activation	3.70227e-11	3.66019e-09		regulation of translation	1.16314e-05	0.0018182
regulation of innate immune response	7.89921e-07	0.000128538		antigen processing and presentation of peptide antigen	8.61441e-11	8.14623e-09		phagocytosis	1.22353e-05	0.00182945
mononuclear cell differentiation	7.95937e-07	0.000128538		lymphocyte differentiation	5.14703e-10	4.6645e-08		vesicle budding from membrane	1.33091e-05	0.00190708
cellular response to biotic stimulus	8.29095e-07	0.000128538		T cell activation involved in immune response	1.20742e-09	1.05045e-07		negative regulation of protein-containing complex assembly	1.51922e-05	0.00198339
toll-like receptor signaling pathway	8.30722e-07	0.000128538		production of molecular mediator of immune response	3.12132e-09	2.6111e-07		protein targeting	1.53624e-05	0.00198339
leukocyte activation involved in immune response	8.67191e-07	0.000129212		mononuclear cell differentiation	3.36039e-09	2.70698e-07		protein targeting to ER	1.55718e-05	0.00198339
ATP metabolic process	9.62945e-07	0.000138355		regulation of lymphocyte differentiation	5.67549e-09	4.40864e-07		regulation of viral life cycle	2.3159e-05	0.00284442
phagocytosis	1.05093e-06	0.000145789		positive regulation of protein kinase activity	5.38436e-08	4.03827e-06		establishment of protein localization to endoplasmic reticulum	2.66305e-05	0.00315801
pattern recognition receptor signaling pathway	1.14071e-06	0.00015297		regulation of leukocyte differentiation	8.21305e-08	5.95446e-06		viral process	3.02927e-05	0.00347255
T cell proliferation	1.25359e-06	0.000160131		positive regulation of kinase activity	8.53792e-08	5.99032e-06		regulation of plasma membrane organization	3.32251e-05	0.00368584
regulation of leukocyte mediated immunity	1.27372e-06	0.000160131		positive regulation of T-helper cell differentiation	1.48375e-07	1.00849e-05		ribonucleoprotein complex biogenesis	3.51322e-05	0.00377561
antigen processing and presentation	1.52344e-06	0.000185721		adaptive immune response based on somatic recombination of immune receptors built from immunoglobulin superfamily domains	1.54203e-07	1.01634e-05		aerobic respiration	3.64248e-05	0.00379591
integrin-mediated signaling pathway	1.6732e-06	0.000194378		positive regulation of lymphocyte differentiation	1.64969e-07	1.02784e-05		cotranslational protein targeting to membrane	4.46908e-05	0.00452034
leukocyte proliferation	1.69108e-06	0.000194378		immunoglobulin production involved in immunoglobulin-mediated immune response	1.654e-07	1.02784e-05		cellular respiration	4.73084e-05	0.0046346
cellular response to lipoprotein particle stimulus	1.80056e-06	0.000201213		regulation of T cell differentiation	1.82968e-07	1.10543e-05		mitochondrial electron transport, NADH to ubiquinone	4.85158e-05	0.0046346
negative regulation of immune effector process	2.20289e-06	0.00023952		lymphocyte activation involved in immune response	1.98223e-07	1.16523e-05		viral genome replication	5.22097e-05	0.00485268
regulation of leukocyte migration	2.45546e-06	0.000259956		regulation of hemopoiesis	2.18689e-07	1.25171e-05		regulation of viral process	5.57058e-05	0.00504138
receptor internalization	2.8743e-06	0.000296495		T cell differentiation involved in immune response	2.674e-07	1.49127e-05		positive regulation of protein-containing complex assembly	6.31761e-05	0.00557083
positive regulation of response to external stimulus	2.98439e-06	0.000300155		T cell differentiation	3.08457e-07	1.67723e-05		regulation of actin filament depolymerization	6.7364e-05	0.00579162
leukocyte degranulation	3.27678e-06	0.000321525		positive regulation of leukocyte differentiation	3.39684e-07	1.75908e-05		viral life cycle	6.92993e-05	0.00580117
negative regulation of cell adhesion	3.4486e-06	0.000330326		positive regulation of hemopoiesis	3.39684e-07	1.75908e-05		regulation of actin filament organization	7.08488e-05	0.00580117
regulation of leukocyte proliferation	3.64485e-06	0.000341005		positive regulation of alpha-beta T cell differentiation	4.37278e-07	2.21181e-05		generation of precursor metabolites and energy	7.28829e-05	0.00582894
regulation of myeloid leukocyte mediated immunity	3.76342e-06	0.000344096		regulation of CD4-positive, alpha-beta T cell differentiation	4.93249e-07	2.43822e-05		NADH dehydrogenase complex assembly	9.1642e-05	0.00700348
leukocyte migration	3.99009e-06	0.000356714		CD4-positive, alpha-beta T cell differentiation	5.38414e-07	2.60234e-05		mitochondrial respiratory chain complex I assembly	9.1642e-05	0.00700348
receptor metabolic process	4.23406e-06	0.000357476		leukocyte activation involved in immune response	6.04091e-07	2.8563e-05		vesicle localization	0.00010542	0.00786641
regulation of immune effector process	4.3102e-06	0.000357476		cell activation involved in immune response	6.96595e-07	3.22361e-05		actin filament depolymerization	0.000111366	0.00786641
positive regulation of cell adhesion	4.33085e-06	0.000357476		lymphocyte mediated immunity	9.30556e-07	4.21658e-05		chemokine (C-X-C motif) ligand 2 production	0.000112083	0.00786641
myeloid leukocyte migration	4.35404e-06	0.000357476		positive regulation of T cell differentiation	1.01033e-06	4.48464e-05		regulation of chemokine (C-X-C motif) ligand 2 production	0.000112083	0.00786641
regulation of ERK1 and ERK2 cascade	4.5334e-06	0.000364757		positive regulation of CD4-positive, alpha-beta T cell differentiation	1.08327e-06	4.71221e-05		respiratory electron transport chain	0.000117575	0.00808679
myeloid leukocyte activation	5.13639e-06	0.00040517		dendritic cell antigen processing and presentation	1.41202e-06	6.02184e-05		amyloid-beta clearance	0.000122647	0.00827024
regulation of lymphocyte proliferation	5.72533e-06	0.000442943		leukocyte mediated immunity	1.68653e-06	7.05422e-05		Golgi vesicle transport	0.000132864	0.0085415
regulation of T cell proliferation	5.86718e-06	0.000445352		CD4-positive, alpha-beta T cell activation	2.1874e-06	8.97658e-05		regulation of RNA splicing	0.000133859	0.0085415
regulation of mononuclear cell proliferation	6.37377e-06	0.00047053		T-helper cell differentiation	2.31857e-06	9.33869e-05		aerobic electron transport chain	0.000134121	0.0085415
regulation of cell-cell adhesion	6.4328e-06	0.00047053		positive regulation of alpha-beta T cell activation	2.53465e-06	9.84442e-05		regulation of cellular component size	0.000146374	0.00898893
lymphocyte proliferation	7.0248e-06	0.000504656		regulation of CD4-positive, alpha-beta T cell activation	2.53465e-06	9.84442e-05		regulation of supramolecular fiber organization	0.000146374	0.00898893
leukocyte chemotaxis	7.46935e-06	0.00052264		CD4-positive, alpha-beta T cell differentiation involved in immune response	2.76688e-06	0.000103758		regulation of actin polymerization or depolymerization	0.000172943	0.0104342
regulation of exocytosis	7.53495e-06	0.00052264		regulation of alpha-beta T cell differentiation	2.76688e-06	0.000103758		positive regulation of cytoskeleton organization	0.000180184	0.010525
mononuclear cell proliferation	8.05195e-06	0.000549034		regulation of T-helper cell differentiation	2.99845e-06	0.000105808		regulation of actin filament length	0.000180569	0.010525
cell-matrix adhesion	8.72955e-06	0.000579357		positive regulation of CD4-positive, alpha-beta T cell activation	2.99845e-06	0.000105808		maintenance of protein location in cell	0.000191405	0.0109707
neutrophil activation involved in immune response	8.78468e-06	0.000579357		alpha-beta T cell activation involved in immune response	3.01614e-06	0.000105808		regulation of cell morphogenesis	0.00020275	0.0112966
negative regulation of leukocyte mediated immunity	9.27774e-06	0.000602006		alpha-beta T cell differentiation involved in immune response	3.01614e-06	0.000105808		mitochondrial respiratory chain complex assembly	0.000203662	0.0112966
positive regulation of immune effector process	9.67146e-06	0.000617592		alpha-beta T cell activation	3.61707e-06	0.000123866		vacuolar transport	0.000209007	0.0114091
regulation of response to biotic stimulus	9.87534e-06	0.000620758		cytokine-mediated signaling pathway	3.6448e-06	0.000123866		actin filament organization	0.00021686	0.0115159
regulation of peptidase activity	1.00855e-05	0.000624216		alpha-beta T cell differentiation	4.0915e-06	0.000136908		maintenance of protein location	0.000217661	0.0115159
tumor necrosis factor production	1.08772e-05	0.000653121		regulation of immune effector process	4.60486e-06	0.000151751		ATP synthesis coupled electron transport	0.000232426	0.01193
regulation of tumor necrosis factor production	1.08772e-05	0.000653121		immunoglobulin production	4.81627e-06	0.000156349		mitochondrial ATP synthesis coupled electron transport	0.000232426	0.01193
cell-substrate adhesion	1.1432e-05	0.000666734		regulation of antigen processing and presentation	4.90064e-06	0.000156749		establishment of vesicle localization	0.000252194	0.0127543
antigen processing and presentation of exogenous antigen	1.16011e-05	0.000666734		positive regulation of immune effector process	9.51717e-06	0.000299998		positive regulation of NIK/NF-kappaB signaling	0.000266112	0.0132632
regulation of transcription from RNA polymerase II promoter in response to stress	1.16011e-05	0.000666734		dendritic cell chemotaxis	1.47202e-05	0.000457376		ATP metabolic process	0.000272137	0.0133697
regulation of hemopoiesis	1.33319e-05	0.000755413		immunoglobulin mediated immune response	2.84906e-05	0.000872777		positive regulation of establishment of protein localization	0.000276092	0.013373
regulation of leukocyte cell-cell adhesion	1.42585e-05	0.000791281		positive regulation of NF-kappaB transcription factor activity	3.01821e-05	0.000899736		dendritic spine development	0.000299771	0.0141879
tumor necrosis factor superfamily cytokine production	1.45718e-05	0.000791281		regulation of dendritic cell antigen processing and presentation	3.06117e-05	0.000899736		protein targeting to membrane	0.000306343	0.0141879
regulation of tumor necrosis factor superfamily cytokine production	1.45718e-05	0.000791281		regulation of T-helper 2 cell differentiation	3.06117e-05	0.000899736		SRP-dependent cotranslational protein targeting to membrane	0.000325418	0.0141879
platelet aggregation	1.47517e-05	0.000791281		B cell mediated immunity	3.15727e-05	0.000915608		energy coupled proton transport, down electrochemical gradient	0.000325418	0.0141879
leukocyte mediated immunity	1.60596e-05	0.000850103		regulation of alpha-beta T cell activation	3.23792e-05	0.000926643		ATP synthesis coupled proton transport	0.000325418	0.0141879
response to lipoprotein particle	1.81898e-05	0.000945167		positive regulation of cytokine production involved in immune response	3.81461e-05	0.0010775		stress granule assembly	0.000325418	0.0141879
homotypic cell-cell adhesion	1.86272e-05	0.000945167		dendritic cell migration	3.90467e-05	0.0010888		formation of translation preinitiation complex	0.000325922	0.0141879
regulation of leukocyte differentiation	1.86941e-05	0.000945167		regulation of production of molecular mediator of immune response	4.90327e-05	0.00134995		positive regulation of chemokine (C-X-C motif) ligand 2 production	0.000325922	0.0141879
response to lipopolysaccharide	1.87953e-05	0.000945167		immune response-activating cell surface receptor signaling pathway	5.12821e-05	0.00137702		positive regulation of proteolysis	0.000363657	0.0156327
myeloid cell activation involved in immune response	2.03742e-05	0.00101192		immune response-activating signal transduction	5.12821e-05	0.00137702		regulation of extrinsic apoptotic signaling pathway via death domain receptors	0.000415127	0.0176249
regulation of mononuclear cell migration	2.21338e-05	0.00107638		positive regulation of production of molecular mediator of immune response	6.27841e-05	0.00166531		myeloid cell differentiation	0.000461529	0.0193561
neutrophil degranulation	2.24747e-05	0.00107638		regulation of cysteine-type endopeptidase activity	6.98883e-05	0.00183141		response to interferon-gamma	0.000502096	0.0208037
positive regulation of transcription from RNA polymerase II promoter in response to endoplasmic reticulum stress	2.24747e-05	0.00107638		T-helper 2 cell differentiation	8.29925e-05	0.00214891		response to endoplasmic reticulum stress	0.000521585	0.021354
negative regulation of immune response	2.27901e-05	0.00107864		immune response-regulating signaling pathway	8.97143e-05	0.00229563		positive regulation of MAPK cascade	0.000537675	0.0217537
cell adhesion mediated by integrin	2.51946e-05	0.00117858		immune response-regulating cell surface receptor signaling pathway	9.41362e-05	0.00238077		establishment of T cell polarity	0.00055422	0.0219076
cellular response to low-density lipoprotein particle stimulus	2.55658e-05	0.0011822		cellular response to biotic stimulus	9.61252e-05	0.00240313		positive regulation of extrinsic apoptotic signaling pathway via death domain receptors	0.00055422	0.0219076
regulation of DNA-templated transcription in response to stress	2.61122e-05	0.00119374		positive regulation of type 2 immune response	0.000101712	0.00251391		actin polymerization or depolymerization	0.00056213	0.0219678
cell-substrate junction assembly	2.88244e-05	0.00130293		positive regulation of MAPK cascade	0.000112183	0.00274155		establishment of organelle localization	0.000581043	0.0223944
antigen processing and presentation of exogenous peptide antigen	3.53108e-05	0.00157839		regulation of T cell mediated immunity	0.00013814	0.00333838		negative regulation of protein polymerization	0.00059288	0.0223944
response to molecule of bacterial origin	3.967e-05	0.001737		negative regulation of cysteine-type endopeptidase activity	0.000145993	0.0034894		establishment of protein localization to membrane	0.000593398	0.0223944
myeloid leukocyte mediated immunity	4.00754e-05	0.001737		mononuclear cell migration	0.00014985	0.00354265		synaptic vesicle localization	0.000599095	0.0223944
positive regulation of transcription from RNA polymerase II promoter in response to stress	4.01544e-05	0.001737		regulation of acute inflammatory response	0.000173622	0.00406051		positive regulation of protein transport	0.00060806	0.0224852
positive regulation of endocytosis	4.3406e-05	0.00185769		NIK/NF-kappaB signaling	0.000189746	0.00439041		establishment of lymphocyte polarity	0.000698658	0.0255605
cell-substrate junction organization	4.69676e-05	0.00196791		regulation of cysteine-type endopeptidase activity involved in apoptotic process	0.000222358	0.00509082		positive regulation of cell projection organization	0.000717868	0.0259868
leukocyte aggregation	4.74307e-05	0.00196791		regulation of cytokine production involved in immune response	0.000244706	0.00554411		regulation of viral genome replication	0.00081794	0.029301
positive regulation of type I interferon production	4.74491e-05	0.00196791		regulation of DNA-binding transcription factor activity	0.000248808	0.00557893		dendritic cell migration	0.000829785	0.0294177
cellular response to lipopolysaccharide	4.95494e-05	0.00203406		cytokine production involved in immune response	0.000269386	0.00597588		ATP biosynthetic process	0.000838306	0.0294177
regulation of lipid localization	5.2096e-05	0.00211699		response to molecule of bacterial origin	0.000272006	0.00597588		cellular response to interferon-gamma	0.000863373	0.0297479
regulation of metal ion transport	5.31182e-05	0.00213694		leukocyte migration	0.000306793	0.00667275		Rap protein signal transduction	0.000865016	0.0297479
regulation of endocytosis	5.46488e-05	0.00216275		cellular response to molecule of bacterial origin	0.000312229	0.00672375		regulation of cell shape	0.000896693	0.030532
positive regulation of tumor necrosis factor production	5.48349e-05	0.00216275		positive regulation of T cell mediated immunity	0.000316227	0.00674308		positive regulation of type I interferon production	0.000907852	0.0306088
response to steroid hormone	5.65053e-05	0.002207		activation of immune response	0.00034519	0.00728921		regulation of protein depolymerization	0.000924439	0.0308655
lymphocyte differentiation	5.83594e-05	0.00224849		positive regulation of T cell cytokine production	0.00035536	0.00743181		regulation of protein polymerization	0.000937579	0.0310032
regulation of protein localization to plasma membrane	5.91677e-05	0.00224849		leukocyte chemotaxis	0.000397136	0.00822445		proton transmembrane transport	0.00101607	0.0332704
lipopolysaccharide-mediated signaling pathway	5.92443e-05	0.00224849		positive regulation of interleukin-4 production	0.000402112	0.00822445		cell redox homeostasis	0.00104053	0.0332704
peptidyl-tyrosine phosphorylation	6.03941e-05	0.00227071		positive regulation of adaptive immune response based on somatic recombination of immune receptors built from immunoglobulin superfamily domains	0.000404605	0.00822445		formation of cytoplasmic translation initiation complex	0.00105452	0.0332704
peptidyl-tyrosine modification	6.68804e-05	0.0024913		T cell mediated immunity	0.000440574	0.00887268		actin filament severing	0.00105452	0.0332704
positive regulation of innate immune response	6.7826e-05	0.00250334		regulation of adaptive immune response based on somatic recombination of immune receptors built from immunoglobulin superfamily domains	0.000450907	0.00899745		positive regulation of monocyte chemotactic protein-1 production	0.00105452	0.0332704
leukocyte apoptotic process	6.87028e-05	0.00251265		regulation of antigen receptor-mediated signaling pathway	0.000497087	0.00952012		positive regulation of cellular amide metabolic process	0.001243	0.0388608
negative regulation of leukocyte activation	7.14046e-05	0.00258645		acute inflammatory response	0.000498986	0.00952012		TOR signaling	0.00126764	0.0389442
toll-like receptor 4 signaling pathway	7.27276e-05	0.00258645		positive regulation of adaptive immune response	0.000498986	0.00952012		vesicle coating	0.00126832	0.0389442
blood coagulation	7.27832e-05	0.00258645		interferon-gamma production	0.000498986	0.00952012		positive regulation of lamellipodium organization	0.00128626	0.0391454
antigen processing and presentation of peptide antigen	7.3335e-05	0.00258645		regulation of interferon-gamma production	0.000498986	0.00952012		respiratory system development	0.00133685	0.0403282
positive regulation of tumor necrosis factor superfamily cytokine production	7.39354e-05	0.00258645		antigen receptor-mediated signaling pathway	0.000512186	0.009687		positive regulation of leukocyte chemotaxis	0.00138317	0.0413629
cell killing	7.51595e-05	0.00260661		positive regulation of mononuclear cell migration	0.00055998	0.0104996		regulation of oligodendrocyte differentiation	0.00142315	0.0421915
generation of precursor metabolites and energy	7.66057e-05	0.00263406		lymphocyte migration	0.000609056	0.0113222		regulation of NLRP3 inflammasome complex assembly	0.00150753	0.0438897
positive regulation of cell killing	8.13421e-05	0.00277321		regulation of smooth muscle cell proliferation	0.000648815	0.0119591		negative regulation of supramolecular fiber organization	0.00150862	0.0438897
protein localization to plasma membrane	8.66799e-05	0.00293036		positive regulation of protein ubiquitination	0.000657832	0.0120234		endoplasmic reticulum to Golgi vesicle-mediated transport	0.00151872	0.0438897
cellular response to molecule of bacterial origin	8.75894e-05	0.00293643		positive regulation of protein kinase B signaling	0.00068329	0.0123846		positive regulation of interferon-beta production	0.00156989	0.0449903
hemostasis	9.16746e-05	0.00302301		regulation of adaptive immune response	0.000707465	0.0127168		positive regulation of supramolecular fiber organization	0.00163444	0.0464533
coagulation	9.16746e-05	0.00302301		smooth muscle cell proliferation	0.0007279	0.0129769		protein polymerization	0.00173947	0.0484
regulation of regulated secretory pathway	9.29431e-05	0.00303992		regulation of protein kinase B signaling	0.00074879	0.0132256		mitochondrial ATP synthesis coupled proton transport	0.00177321	0.0484
positive regulation of signaling receptor activity	9.44976e-05	0.00306584		T cell receptor signaling pathway	0.000764101	0.0132256		NLRP3 inflammasome complex assembly	0.00177321	0.0484
cellular response to external stimulus	9.64492e-05	0.00310412		regulation of type 2 immune response	0.000766172	0.0132256		negative regulation of translational initiation	0.00177321	0.0484
regulation of calcium ion transport	9.88424e-05	0.00313728		activation of protein kinase B activity	0.000766172	0.0132256		positive regulation of cell development	0.00178602	0.0484
response to xenobiotic stimulus	9.90393e-05	0.00313728		negative regulation of leukocyte activation	0.000791959	0.0135631		mitochondrial transport	0.00178738	0.0484
myeloid cell apoptotic process	0.000104808	0.0032941		positive regulation of DNA-binding transcription factor activity	0.000821506	0.0139592		regulation of actin filament polymerization	0.0018174	0.0485593
positive regulation of cell growth	0.000107012	0.00333728		response to lipopolysaccharide	0.000892503	0.015048		purine ribonucleoside triphosphate biosynthetic process	0.00186066	0.0485593
positive regulation of monocyte chemotactic protein-1 production	0.000116066	0.00359181		mature B cell differentiation	0.000922147	0.0150802		positive regulation of leukocyte migration	0.00188527	0.0485593
regulation of endopeptidase activity	0.000120275	0.00366473		Fc receptor mediated stimulatory signaling pathway	0.000922147	0.0150802		actin filament capping	0.00189433	0.0485593
regulation of erythrocyte differentiation	0.000121156	0.00366473		interleukin-4 production	0.000922147	0.0150802		regulation of protein localization to cell surface	0.00189433	0.0485593
clathrin-dependent endocytosis	0.000121156	0.00366473		regulation of interleukin-4 production	0.000922147	0.0150802		cellular component disassembly	0.00195105	0.0485593
regulation of mast cell degranulation	0.000124072	0.00372493		regulation of endopeptidase activity	0.00095028	0.0154243		cellular protein complex disassembly	0.00196617	0.0485593
cytokine-mediated signaling pathway	0.00013207	0.0039027		positive regulation of interleukin-2 production	0.00100712	0.0162259		purine nucleoside triphosphate biosynthetic process	0.00198523	0.0485593
natural killer cell mediated cytotoxicity	0.000132795	0.0039027		negative regulation of cysteine-type endopeptidase activity involved in apoptotic process	0.00111345	0.0176926		cellular response to heat	0.00198523	0.0485593
regulation of T cell activation	0.000132903	0.0039027		positive regulation of protein serine/threonine kinase activity	0.0011214	0.0176926		Wnt signaling pathway	0.00199188	0.0485593
regulation of mast cell activation involved in immune response	0.000145935	0.0042237		activation of protein kinase activity	0.00112256	0.0176926		regulation of mRNA splicing, via spliceosome	0.00199809	0.0485593
nucleobase-containing small molecule catabolic process	0.000145935	0.0042237		type 2 immune response	0.00119158	0.0185695		electron transport chain	0.00202535	0.0485593
mesenchymal cell differentiation	0.000168746	0.00484902		regulation of protein serine/threonine kinase activity	0.00119528	0.0185695		regulation of mRNA processing	0.00204973	0.0485593
response to interferon-beta	0.000170626	0.00486827		positive regulation of protein modification by small protein conjugation or removal	0.00127963	0.0196397		positive regulation of protein secretion	0.00204973	0.0485593
natural killer cell mediated immunity	0.000174606	0.00494675		T cell cytokine production	0.00129125	0.0196397		morphogenesis of an endothelium	0.00206635	0.0485593
response to metal ion	0.000179577	0.00505202		regulation of T cell cytokine production	0.00129125	0.0196397		regulation of translation in response to stress	0.00206635	0.0485593
regulation of phagocytosis	0.000184029	0.00514131		cellular response to lipopolysaccharide	0.00140488	0.0211151		endothelial tube morphogenesis	0.00206635	0.0485593
toll-like receptor 9 signaling pathway	0.00019009	0.00515911		B cell differentiation	0.00140767	0.0211151		inflammasome complex assembly	0.00206635	0.0485593
negative regulation of natural killer cell mediated cytotoxicity	0.00019009	0.00515911		negative regulation of cell activation	0.00143947	0.0213831		synaptic vesicle transport	0.00207275	0.0485593
ERBB signaling pathway	0.000190302	0.00515911		T cell activation via T cell receptor contact with antigen bound to MHC molecule on antigen presenting cell	0.00146586	0.0213831		cell-cell signaling by wnt	0.00207567	0.0485593
positive regulation of response to wounding	0.000190696	0.00515911		hypersensitivity	0.00146586	0.0213831		positive regulation of protein modification by small protein conjugation or removal	0.00213602	0.0496335
positive regulation of leukocyte cell-cell adhesion	0.000191078	0.00515911		positive regulation of dendritic cell chemotaxis	0.00146586	0.0213831
cellular divalent inorganic cation homeostasis	0.000194551	0.00521787		protein kinase B signaling	0.0014747	0.0213831
regulation of lipid transport	0.000197563	0.00526356		regulation of peptidase activity	0.00149176	0.0214873
regulation of leukocyte chemotaxis	0.000202516	0.00536001		viral entry into host cell	0.00154493	0.0221067
regulation of cytokine-mediated signaling pathway	0.000208621	0.0054499		positive regulation of cytokine production	0.00163001	0.0231718
positive regulation of leukocyte proliferation	0.000208621	0.0054499		regulation of innate immune response	0.0017401	0.0242859
negative regulation of cell activation	0.000213276	0.00548387		chemokine-mediated signaling pathway	0.00174114	0.0242859
apoptotic cell clearance	0.000214286	0.00548387		regulation of voltage-gated calcium channel activity	0.00174188	0.0242859
positive regulation of receptor-mediated endocytosis	0.000214286	0.00548387		extrinsic apoptotic signaling pathway	0.00178079	0.0244147
platelet activation	0.000215375	0.00548387		dendritic cell apoptotic process	0.0017848	0.0244147
leukocyte mediated cytotoxicity	0.000228904	0.00566304		regulation of dendritic cell apoptotic process	0.0017848	0.0244147
neutrophil mediated immunity	0.000229449	0.00566304		regulation of inflammatory response	0.00188766	0.0256604
wound healing, spreading of cells	0.000229449	0.00566304		entry into host	0.00190325	0.0257117
chaperone cofactor-dependent protein refolding	0.000229449	0.00566304		negative regulation of acute inflammatory response	0.00213363	0.0284703
epiboly involved in wound healing	0.000229449	0.00566304		regulation of dendritic cell chemotaxis	0.00213363	0.0284703
protein folding	0.00023277	0.00570997		regulation of ERK1 and ERK2 cascade	0.00221094	0.029322
negative regulation of natural killer cell mediated immunity	0.000237645	0.00579422		cell chemotaxis	0.00225137	0.0295575
positive regulation of defense response	0.00024297	0.00585701		negative regulation of lymphocyte activation	0.00225588	0.0295575
regulation of protein localization to cell periphery	0.000243132	0.00585701		ER-nucleus signaling pathway	0.00242876	0.0314
regulation of cell killing	0.000244796	0.00586198		positive regulation of glucose transmembrane transport	0.00242876	0.0314
regulation of toll-like receptor signaling pathway	0.000246281	0.00586266		response to chemokine	0.0024858	0.0314
development of primary female sexual characteristics	0.000262308	0.00618417		cellular response to chemokine	0.0024858	0.0314
epiboly	0.000264083	0.00618417		hepatocyte growth factor receptor signaling pathway	0.002512	0.0314
cellular defense response	0.000264399	0.00618417		regulation of nucleotide-binding oligomerization domain containing signaling pathway	0.002512	0.0314
exocytosis	0.000285355	0.00663575		neutrophil extravasation	0.002512	0.0314
cellular response to arsenic-containing substance	0.000293189	0.00677874		positive regulation of T-helper 17 type immune response	0.002512	0.0314
cellular response to transforming growth factor beta stimulus	0.000296028	0.00680526		regulation of filopodium assembly	0.00258346	0.0319262
negative regulation of lymphocyte activation	0.000301544	0.00687648		dendritic cell differentiation	0.00258346	0.0319262
neutrophil activation	0.000302545	0.00687648		tumor necrosis factor-mediated signaling pathway	0.00267686	0.0328936
regulation of apoptotic signaling pathway	0.000323466	0.00731069		positive regulation of extrinsic apoptotic signaling pathway	0.00274411	0.0335306
response to organophosphorus	0.000344771	0.00771312		regulation of acute inflammatory response to antigenic stimulus	0.00291955	0.035475
respiratory burst	0.000345106	0.00771312		negative regulation of leukocyte differentiation	0.00298198	0.0360323
intrinsic apoptotic signaling pathway	0.000347822	0.00773086		regulation of lymphocyte mediated immunity	0.00302264	0.0362126
cellular response to peptide	0.000354864	0.00773158		regulation of response to biotic stimulus	0.0030302	0.0362126
inflammatory cell apoptotic process	0.000357463	0.00773158		Fc receptor signaling pathway	0.0030836	0.0366493
ribonucleoside catabolic process	0.000357463	0.00773158		ERK1 and ERK2 cascade	0.00318676	0.0375994
monocyte chemotactic protein-1 production	0.000357463	0.00773158		positive regulation of smooth muscle cell proliferation	0.00319811	0.0375994
regulation of monocyte chemotactic protein-1 production	0.000357463	0.00773158		muscle cell proliferation	0.00330772	0.038679
regulation of pattern recognition receptor signaling pathway	0.000365939	0.00787259		regulation of high voltage-gated calcium channel activity	0.00335595	0.0390331
regulation of chemotaxis	0.000369305	0.00790272		negative regulation of hemopoiesis	0.00342469	0.0396208
response to transforming growth factor beta	0.000371664	0.00791114		negative regulation of endopeptidase activity	0.00357737	0.0411682
T cell differentiation	0.000385746	0.00800607		movement in host environment	0.00359923	0.0412018
mesenchyme development	0.000385996	0.00800607		hepatocyte apoptotic process	0.00382084	0.0435096
regulation of response to cytokine stimulus	0.000387251	0.00800607		negative regulation of immune system process	0.00386779	0.0438148
macrophage activation	0.000390204	0.00800607		negative regulation of lymphocyte differentiation	0.00404161	0.0453119
peptidyl-proline modification	0.000391983	0.00800607		positive regulation of protein tyrosine kinase activity	0.00404161	0.0453119
macrophage derived foam cell differentiation	0.000392045	0.00800607		regulation of NIK/NF-kappaB signaling	0.00416953	0.0465063
foam cell differentiation	0.000392045	0.00800607		platelet-derived growth factor receptor signaling pathway	0.00425248	0.0471895
amyloid-beta clearance	0.000392045	0.00800607		positive regulation of lymphocyte mediated immunity	0.00430347	0.0472482
regulation of leukocyte apoptotic process	0.000396443	0.00805501		glial cell apoptotic process	0.00431389	0.0472482
maintenance of location	0.000399362	0.00807353		negative regulation of peptidase activity	0.00432294	0.0472482
innate immune response activating cell surface receptor signaling pathway	0.000431218	0.00867395		negative regulation of DNA-binding transcription factor activity	0.00455453	0.0495305
epidermal growth factor receptor signaling pathway	0.000442662	0.00878743		regulation of mononuclear cell migration	0.00458	0.0495597
substrate adhesion-dependent cell spreading	0.000442662	0.00878743
'de novo' posttranslational protein folding	0.000443646	0.00878743
interleukin-6 production	0.000447781	0.00878743
regulation of interleukin-6 production	0.000447781	0.00878743
negative regulation of cell-cell adhesion	0.000452509	0.00879441
mononuclear cell migration	0.000452509	0.00879441
positive regulation of peptidase activity	0.00047233	0.0091355
cell growth	0.00047672	0.00917628
protein localization to cell periphery	0.00048287	0.00925041
transforming growth factor beta receptor signaling pathway	0.000492873	0.0093973
regulation of receptor-mediated endocytosis	0.000500706	0.00945699
positive regulation of lipid localization	0.000500706	0.00945699
innate immune response-activating signal transduction	0.000515216	0.00961
heterotypic cell-cell adhesion	0.000515831	0.00961
positive regulation of response to biotic stimulus	0.000515973	0.00961
positive regulation of proteolysis	0.000523231	0.00970026
cellular calcium ion homeostasis	0.000535415	0.00988062
mast cell activation	0.000563241	0.0103467
aging	0.000580897	0.0106225
oxidative phosphorylation	0.000590711	0.0106566
B cell differentiation	0.000590711	0.0106566
response to interferon-gamma	0.000590711	0.0106566
regulation of cell growth	0.00059643	0.0107085
negative regulation of leukocyte mediated cytotoxicity	0.000610229	0.0107085
vacuolar acidification	0.000610229	0.0107085
positive regulation of leukocyte degranulation	0.000610229	0.0107085
negative regulation of protein localization to plasma membrane	0.000610229	0.0107085
regulation of anion transport	0.000612217	0.0107085
focal adhesion assembly	0.000612217	0.0107085
regulation of mast cell activation	0.000629389	0.0107961
positive regulation of axon extension	0.000629389	0.0107961
intracellular pH reduction	0.000629389	0.0107961
female sex differentiation	0.000635304	0.0107961
positive regulation of transmembrane receptor protein serine/threonine kinase signaling pathway	0.000635304	0.0107961
negative regulation of protein phosphorylation	0.000635969	0.0107961
positive regulation of protein-containing complex assembly	0.000636013	0.0107961
mRNA transcription by RNA polymerase II	0.000678405	0.0113718
macrophage apoptotic process	0.000678405	0.0113718
positive regulation of tumor necrosis factor-mediated signaling pathway	0.000678405	0.0113718
regulation of cell morphogenesis	0.000698707	0.0116325
'de novo' protein folding	0.000702634	0.0116325
granulocyte activation	0.000702634	0.0116325
electron transport chain	0.000709085	0.0116912
positive regulation of interleukin-4 production	0.000717031	0.0117261
regulation of anion transmembrane transport	0.000717031	0.0117261
calcium ion homeostasis	0.000727351	0.0118174
positive regulation of ion transport	0.000728492	0.0118174
calcium ion transport	0.000737958	0.0119229
negative regulation of neuron death	0.000742717	0.0119518
response to hydrogen peroxide	0.000759119	0.0121671
regulation of natural killer cell mediated cytotoxicity	0.000782068	0.0124259
positive regulation of phagocytosis	0.000787623	0.0124259
regulation of focal adhesion assembly	0.000787623	0.0124259
regulation of cell-substrate junction assembly	0.000787623	0.0124259
regulation of myeloid cell differentiation	0.000803561	0.0126278
positive regulation of receptor internalization	0.000836406	0.0129446
nucleoside catabolic process	0.000836406	0.0129446
negative regulation of protein localization to cell periphery	0.000836406	0.0129446
response to purine-containing compound	0.000836591	0.0129446
chaperone-mediated protein folding	0.00085321	0.0131512
cellular response to amyloid-beta	0.000868014	0.0133283
regulation of myeloid leukocyte differentiation	0.000890559	0.0135636
negative regulation of leukocyte degranulation	0.00089345	0.0135636
regulation of neutrophil activation	0.00089345	0.0135636
response to cAMP	0.000912232	0.0137967
transmembrane receptor protein serine/threonine kinase signaling pathway	0.000928993	0.0139975
positive regulation of cytosolic calcium ion concentration	0.00095071	0.0142182
regulation of neuron death	0.00095071	0.0142182
pH reduction	0.0009608	0.0143159
interferon-gamma-mediated signaling pathway	0.000969134	0.0143868
positive regulation of cell-cell adhesion	0.000979123	0.0144817
negative regulation of cytokine production	0.000982909	0.0144844
negative regulation of T cell activation	0.000991897	0.0145635
regulation of adaptive immune response	0.000999079	0.0146156
female gonad development	0.00103454	0.0149711
regulation of type I interferon production	0.00103454	0.0149711
type I interferon production	0.00103454	0.0149711
positive regulation of ERK1 and ERK2 cascade	0.00105003	0.0151408
dendritic cell differentiation	0.00106076	0.0152408
lipid transport	0.00107196	0.0153423
monocyte chemotaxis	0.00107545	0.0153423
neuron death	0.00109871	0.015587
regulation of cytokine production involved in immune response	0.00110035	0.015587
antigen processing and presentation of peptide antigen via MHC class I	0.001116	0.0156982
negative regulation of cell killing	0.001116	0.0156982
response to tumor necrosis factor	0.00112241	0.0157333
positive regulation of lymphocyte activation	0.0011294	0.0157763
regulation of dendritic cell differentiation	0.00114726	0.0159314
positive regulation of chemokine production	0.0011586	0.0159314
negative regulation of innate immune response	0.0011586	0.0159314
regulation of cell-substrate junction organization	0.0011586	0.0159314
granulocyte chemotaxis	0.00116101	0.0159314
regulation of natural killer cell mediated immunity	0.00116822	0.0159314
mast cell degranulation	0.00116822	0.0159314
positive regulation of MAPK cascade	0.0011788	0.0160213
negative regulation of phosphate metabolic process	0.00119361	0.016168
regulation of cell-substrate adhesion	0.00121687	0.0164278
negative regulation of phosphorus metabolic process	0.00122307	0.0164563
response to endoplasmic reticulum stress	0.00124139	0.0165421
regulation of transmembrane receptor protein serine/threonine kinase signaling pathway	0.00124139	0.0165421
cytokine production involved in immune response	0.00124179	0.0165421
response to reactive oxygen species	0.00126183	0.0167535
myeloid cell homeostasis	0.0012689	0.0167652
regulation of monocyte chemotaxis	0.00127779	0.0167652
regulation of intrinsic apoptotic signaling pathway by p53 class mediator	0.00127779	0.0167652
mast cell activation involved in immune response	0.00128354	0.0167652
modulation by symbiont of entry into host	0.00128354	0.0167652
regulation of calcium-mediated signaling	0.0013396	0.0174409
response to oxidative stress	0.00134717	0.0174824
regulation of transforming growth factor beta receptor signaling pathway	0.00135236	0.0174824
negative regulation of apoptotic signaling pathway	0.00135583	0.0174824
positive regulation of cytokine-mediated signaling pathway	0.00140705	0.01797
mast cell mediated immunity	0.00140705	0.01797
type I interferon signaling pathway	0.00140705	0.01797
lipid localization	0.00141311	0.0179903
positive regulation of leukocyte activation	0.0014207	0.0180299
positive regulation of T cell proliferation	0.0014802	0.0186673
defense response to Gram-positive bacterium	0.0014802	0.0186673
development of primary sexual characteristics	0.00150757	0.0189272
positive regulation of cell development	0.00151022	0.0189272
lymphocyte activation involved in immune response	0.00154994	0.0193047
response to ketone	0.00154994	0.0193047
regulation of cellular response to transforming growth factor beta stimulus	0.00156798	0.0194691
cellular response to tumor necrosis factor	0.00161625	0.0200067
positive regulation of blood vessel endothelial cell migration	0.00165063	0.0203073
positive regulation of reactive oxygen species metabolic process	0.00165063	0.0203073
regulated exocytosis	0.00167295	0.0205191
cellular response to type I interferon	0.00168003	0.0205433
regulation of viral process	0.00171689	0.0208673
regulation of intrinsic apoptotic signaling pathway	0.00171689	0.0208673
regulation of mitotic cell cycle	0.0017447	0.0211413
lysosome localization	0.00176561	0.0213304
regulation of cellular response to growth factor stimulus	0.0018017	0.0217014
positive regulation of leukocyte mediated immunity	0.00180999	0.0217361
negative regulation of lymphocyte mediated immunity	0.00183021	0.0219135
positive regulation of transforming growth factor beta receptor signaling pathway	0.0018605	0.0220045
positive regulation of cellular response to transforming growth factor beta stimulus	0.0018605	0.0220045
negative regulation of protein localization to membrane	0.0018605	0.0220045
positive regulation of cell activation	0.00186059	0.0220045
myeloid cell differentiation	0.00186516	0.0220045
positive regulation of leukocyte migration	0.0018969	0.0223135
response to corticosteroid	0.00194404	0.0228014
regulation of ERBB signaling pathway	0.00201367	0.0235494
negative regulation of phosphorylation	0.00206254	0.0239519
homeostasis of number of cells	0.00206615	0.0239519
positive regulation of lymphocyte proliferation	0.00208058	0.0239519
interleukin-4 production	0.00208976	0.0239519
regulation of interleukin-4 production	0.00208976	0.0239519
negative regulation of exocytosis	0.00208976	0.0239519
response to arsenic-containing substance	0.00208976	0.0239519
mRNA transcription	0.00216495	0.0246034
regulation of intrinsic apoptotic signaling pathway in response to DNA damage by p53 class mediator	0.00216495	0.0246034
regulation of integrin-mediated signaling pathway	0.00216495	0.0246034
positive regulation of mononuclear cell proliferation	0.00217752	0.0246765
regulation of protein-containing complex assembly	0.00224781	0.0254015
defense response to bacterium	0.00226484	0.0255223
cellular response to mechanical stimulus	0.00228722	0.0257025
negative regulation of transport	0.00233771	0.0260023
positive regulation of leukocyte mediated cytotoxicity	0.00233976	0.0260023
regulation of receptor internalization	0.00233976	0.0260023
response to amyloid-beta	0.00233976	0.0260023
carbohydrate derivative catabolic process	0.00237544	0.0263262
regulation of leukocyte mediated cytotoxicity	0.00243405	0.0269016
regulation of cytosolic calcium ion concentration	0.00244773	0.0269787
immune response-regulating cell surface receptor signaling pathway	0.00245678	0.0270044
positive regulation of chemotaxis	0.00248978	0.0272185
negative regulation of leukocyte cell-cell adhesion	0.00248978	0.0272185
morphogenesis of an epithelial sheet	0.00253047	0.0274396
positive regulation of response to cytokine stimulus	0.00253047	0.0274396
regulation of substrate adhesion-dependent cell spreading	0.00253047	0.0274396
myeloid leukocyte differentiation	0.00258346	0.0277435
response to axon injury	0.00258785	0.0277435
negative regulation of lymphocyte proliferation	0.00258785	0.0277435
antigen processing and presentation of endogenous peptide antigen via MHC class I	0.00259677	0.0277435
ribonucleoside metabolic process	0.00260538	0.0277435
regulation of alpha-beta T cell proliferation	0.00260538	0.0277435
ameboidal-type cell migration	0.00260677	0.0277435
regulation of protein localization to membrane	0.00266872	0.0283279
epithelial cell migration	0.00271039	0.0286108
regulation of cation transmembrane transport	0.00271039	0.0286108
response to interleukin-1	0.00271671	0.0286108
response to type I interferon	0.00273222	0.028699
positive regulation of lipid transport	0.00274884	0.0287236
negative regulation of mononuclear cell proliferation	0.00274884	0.0287236
neuron apoptotic process	0.00282403	0.0294328
regulation of superoxide metabolic process	0.00289323	0.0299986
glycosyl compound catabolic process	0.00289323	0.0299986
epithelium migration	0.00292226	0.0302217
positive regulation of wound healing	0.00294535	0.0303824
regulation of neuron apoptotic process	0.00296294	0.0304857
response to temperature stimulus	0.00298999	0.0306855
stimulatory C-type lectin receptor signaling pathway	0.00307811	0.0312708
toll-like receptor 2 signaling pathway	0.00307811	0.0312708
response to lectin	0.00307811	0.0312708
cellular response to lectin	0.00307811	0.0312708
fatty acid transport	0.00309319	0.0313448
positive regulation of endopeptidase activity	0.0031036	0.0313713
response to progesterone	0.0032021	0.0322858
microtubule cytoskeleton organization involved in mitosis	0.00321884	0.0323735
tissue migration	0.00330549	0.0331621
regulation of cell size	0.00334104	0.0332439
regulation of RNA splicing	0.00335497	0.0332439
response to glucocorticoid	0.00335497	0.0332439
granulocyte migration	0.00335497	0.0332439
regulation of viral life cycle	0.00335497	0.0332439
response to mechanical stimulus	0.00338567	0.0333837
positive regulation of T cell activation	0.00338567	0.0333837
alpha-beta T cell proliferation	0.00353269	0.0344519
positive regulation of ERBB signaling pathway	0.00353269	0.0344519
cellular response to interferon-gamma	0.00357649	0.0344519
immune response-activating cell surface receptor signaling pathway	0.00357974	0.0344519
immune response-activating signal transduction	0.00357974	0.0344519
antigen processing and presentation of endogenous peptide antigen	0.0036107	0.0344519
positive regulation of myeloid leukocyte mediated immunity	0.0036107	0.0344519
protein catabolic process in the vacuole	0.0036107	0.0344519
wound healing, spreading of epidermal cells	0.0036107	0.0344519
transport of virus	0.0036107	0.0344519
regulation of CD8-positive, alpha-beta T cell activation	0.0036107	0.0344519
interleukin-12 production	0.00365671	0.0344519
interleukin-2 production	0.00365671	0.0344519
regulation of interleukin-12 production	0.00365671	0.0344519
regulation of interleukin-2 production	0.00365671	0.0344519
positive regulation of interleukin-8 production	0.00365671	0.0344519
regulation of nitric oxide biosynthetic process	0.00365671	0.0344519
regulation of pathway-restricted SMAD protein phosphorylation	0.00365671	0.0344519
positive regulation of protein localization to plasma membrane	0.00365671	0.0344519
cellular response to abiotic stimulus	0.00374756	0.0351432
cellular response to environmental stimulus	0.00374756	0.0351432
negative regulation of leukocyte proliferation	0.00387722	0.0362097
response to tumor cell	0.00388572	0.0362097
mitotic spindle organization	0.0039243	0.0362097
erythrocyte differentiation	0.0039243	0.0362097
positive regulation of transporter activity	0.0039243	0.0362097
axon extension	0.0039243	0.0362097
positive regulation of protein kinase B signaling	0.0039243	0.0362097
gonad development	0.00398006	0.0366402
B cell activation	0.00404189	0.0371245
positive regulation of growth	0.0041697	0.0381062
regulation of nitric oxide metabolic process	0.00419451	0.0381062
regulation of antigen processing and presentation	0.00419614	0.0381062
positive regulation of superoxide anion generation	0.00419614	0.0381062
negative regulation of release of cytochrome c from mitochondria	0.00419614	0.0381062
positive regulation of nitric oxide biosynthetic process	0.00426189	0.0386162
positive regulation of calcium ion transport	0.00429718	0.0388485
negative regulation of viral process	0.00432029	0.0389697
aerobic respiration	0.00443717	0.0399345
positive regulation of cytokine production involved in immune response	0.00448356	0.0399931
long-chain fatty acid transport	0.00448356	0.0399931
pathway-restricted SMAD protein phosphorylation	0.00448356	0.0399931
positive regulation of mononuclear cell migration	0.00448356	0.0399931
positive regulation of cell-substrate adhesion	0.00449338	0.0399931
alpha-beta T cell activation	0.00461148	0.0409536
positive regulation of interleukin-12 production	0.00466188	0.0411288
positive regulation of substrate adhesion-dependent cell spreading	0.00466188	0.0411288
positive regulation of nitric oxide metabolic process	0.00466188	0.0411288
positive chemotaxis	0.0047865	0.0418385
epithelial to mesenchymal transition	0.00479095	0.0418385
positive regulation of leukocyte differentiation	0.00479095	0.0418385
positive regulation of hemopoiesis	0.00479095	0.0418385
multi-organism transport	0.00483592	0.0418385
transcytosis	0.00483592	0.0418385
regulation of monocyte differentiation	0.00483592	0.0418385
positive regulation of alpha-beta T cell proliferation	0.00483592	0.0418385
multi-organism localization	0.00483592	0.0418385
organic acid transport	0.00492748	0.0425392
regulation of cellular component size	0.00504019	0.0433169
regulation of axon extension	0.00505348	0.0433169
reproductive structure development	0.00506611	0.0433169
protein peptidyl-prolyl isomerization	0.00508635	0.0433169
regulation of necrotic cell death	0.00508635	0.0433169
regulation of viral entry into host cell	0.00508635	0.0433169
negative regulation of T cell proliferation	0.0051037	0.0433169
positive regulation of alpha-beta T cell activation	0.0051037	0.0433169
cellular respiration	0.00525558	0.044512
reproductive system development	0.00539784	0.0456208
positive regulation of natural killer cell activation	0.0055314	0.0463018
negative regulation of T cell receptor signaling pathway	0.0055314	0.0463018
regulation of protein autophosphorylation	0.00553597	0.0463018
intrinsic apoptotic signaling pathway in response to DNA damage by p53 class mediator	0.00553597	0.0463018
positive regulation of anion transport	0.00553597	0.0463018
regulation of cell-matrix adhesion	0.00557755	0.0465529
cellular response to heat	0.00578227	0.0480622
positive regulation of protein localization to cell periphery	0.00578227	0.0480622
cellular response to metal ion	0.00579542	0.0480721
erythrocyte homeostasis	0.00581602	0.0481437
regulation of chemokine production	0.0058741	0.0484348
positive regulation of secretion	0.00588387	0.0484348
establishment of organelle localization	0.0058873	0.0484348
regeneration	0.00598554	0.0491013
T cell costimulation	0.00601135	0.0491013
superoxide anion generation	0.00601135	0.0491013
regulation of protein catabolic process	0.00601714	0.0491013
regulation of cysteine-type endopeptidase activity	0.00609117	0.0496048

## Sheet: REP
M1				M2				M3
Description	pvalue	p.adjust		Description	pvalue	p.adjust		Description	pvalue	p.adjust
regulation of peptidase activity	3.37762e-12	1.58635e-09		cytoplasmic translation	3.6806e-69	1.20319e-65		regulation of RNA splicing	2.22449e-11	6.62453e-08
regulation of protein stability	4.22451e-12	1.7857e-09		ribosome biogenesis	1.06843e-12	1.74634e-09		regulation of mRNA splicing, via spliceosome	7.33908e-10	1.09279e-06
positive regulation of proteolysis	2.28461e-11	8.77912e-09		ribosomal large subunit biogenesis	4.23941e-11	3.47642e-08		regulation of mRNA processing	1.54114e-09	1.52984e-06
cellular response to heat	2.50607e-11	8.82764e-09		ribonucleoprotein complex biogenesis	4.25381e-11	3.47642e-08		cytoplasmic translation	3.74057e-09	2.78486e-06
regulation of endopeptidase activity	2.73551e-11	8.89463e-09		ribosome assembly	1.14654e-10	7.4961e-08		MHC protein complex assembly	7.25103e-09	4.31871e-06
regulation of cysteine-type endopeptidase activity	3.26116e-11	9.7508e-09		positive regulation of protein-containing complex assembly	4.22121e-10	2.29986e-07		regulation of mRNA metabolic process	1.75483e-08	8.70981e-06
chaperone cofactor-dependent protein refolding	3.46018e-11	9.7508e-09		ribosomal small subunit biogenesis	8.62637e-10	4.02852e-07		oxidative phosphorylation	2.55833e-08	1.08839e-05
protein stabilization	4.88408e-11	1.22237e-08		rRNA processing	1.04843e-08	4.28414e-06		regulation of cell-cell adhesion	3.45815e-08	1.28729e-05
regulation of apoptotic signaling pathway	1.19306e-10	2.8017e-08		rRNA metabolic process	2.06126e-08	7.48696e-06		aerobic respiration	5.82461e-08	1.6476e-05
proteasomal protein catabolic process	3.19817e-10	6.75933e-08		regulation of apoptotic signaling pathway	4.57285e-08	1.49486e-05		RNA splicing, via transesterification reactions with bulged adenosine as nucleophile	7.05634e-08	1.6476e-05
biological process involved in interaction with host	1.15797e-07	1.04144e-05		positive regulation of protein polymerization	8.51373e-08	2.53013e-05		mRNA splicing, via spliceosome	7.05634e-08	1.6476e-05
intrinsic apoptotic signaling pathway	2.28541e-07	1.78807e-05		regulation of cysteine-type endopeptidase activity involved in apoptotic process	1.87463e-07	5.1068e-05		ATP metabolic process	7.80025e-08	1.6476e-05
positive regulation of apoptotic signaling pathway	2.32656e-07	1.78807e-05		intrinsic apoptotic signaling pathway	3.20543e-07	8.06042e-05		RNA splicing, via transesterification reactions	8.29887e-08	1.6476e-05
positive regulation of cysteine-type endopeptidase activity involved in apoptotic process	3.22821e-07	2.43672e-05		negative regulation of apoptotic signaling pathway	4.36823e-07	0.000101998		RNA splicing	1.22535e-07	2.02727e-05
regulation of viral process	3.85718e-07	2.72281e-05		regulation of intrinsic apoptotic signaling pathway	5.60086e-07	0.000117496		regulation of apoptotic signaling pathway	2.80023e-07	4.00648e-05
positive regulation of cellular protein localization	3.86438e-07	2.72281e-05		aging	5.7508e-07	0.000117496		peptide antigen assembly with MHC protein complex	2.86288e-07	4.00648e-05
actin polymerization or depolymerization	3.86489e-07	2.72281e-05		regulation of cysteine-type endopeptidase activity	7.78165e-07	0.000149637		cell chemotaxis	3.09432e-07	4.00648e-05
regulation of innate immune response	3.86489e-07	2.72281e-05		positive regulation of leukocyte cell-cell adhesion	9.52116e-07	0.000172915		positive regulation of cell activation	4.27283e-07	5.30188e-05
negative regulation of transport	4.15337e-07	2.87808e-05		regulation of protein modification by small protein conjugation or removal	1.10463e-06	0.000190055		cellular respiration	4.90242e-07	5.83976e-05
positive regulation of cysteine-type endopeptidase activity	4.23418e-07	2.88676e-05		T cell activation	1.32992e-06	0.000217376		positive regulation of cell-cell adhesion	7.1591e-07	8.13168e-05
cellular detoxification	4.36361e-07	2.92778e-05		positive regulation of cell-cell adhesion	1.42553e-06	0.000221907		intrinsic apoptotic signaling pathway	8.37946e-07	8.91215e-05
cellular oxidant detoxification	4.45602e-07	2.94306e-05		non-membrane-bounded organelle assembly	1.71247e-06	0.000254458		mitochondrial electron transport, ubiquinol to cytochrome c	1.42518e-06	0.000141473
regulation of mitochondrial membrane potential	5.27898e-07	3.43296e-05		response to carbohydrate	1.8688e-06	0.000254546		positive regulation of lymphocyte activation	1.95954e-06	0.00018236
protein localization to plasma membrane	6.49354e-07	4.15882e-05		response to tumor necrosis factor	1.8688e-06	0.000254546		leukocyte migration	2.45004e-06	0.000220889
regulation of response to biotic stimulus	7.18466e-07	4.53277e-05		leukocyte cell-cell adhesion	1.98372e-06	0.000259391		energy derivation by oxidation of organic compounds	2.5219e-06	0.000220889
cellular response to biotic stimulus	7.34918e-07	4.56838e-05		ribonucleoprotein complex assembly	2.12911e-06	0.000263486		negative regulation of immune system process	3.32146e-06	0.000282609
negative regulation of phosphate metabolic process	9.13552e-07	5.5965e-05		ribosomal small subunit assembly	2.17624e-06	0.000263486		positive regulation of cell adhesion	3.61164e-06	0.000298763
negative regulation of phosphorus metabolic process	9.58566e-07	5.78837e-05		negative regulation of intrinsic apoptotic signaling pathway	2.30675e-06	0.000269313		positive regulation of leukocyte proliferation	4.4445e-06	0.000357723
positive regulation of mononuclear cell migration	1.01255e-06	6.02825e-05		response to monosaccharide	2.73065e-06	0.00030781		MHC class II protein complex assembly	7.61023e-06	0.000581109
cellular response to toxic substance	1.04119e-06	6.11264e-05		ribonucleoprotein complex subunit organization	3.01065e-06	0.000328061		peptide antigen assembly with MHC class II protein complex	7.61023e-06	0.000581109
positive regulation of cytokine production	1.06028e-06	6.13949e-05		regulation of protein-containing complex assembly	3.30137e-06	0.000338733		positive regulation of cytokine production	8.02972e-06	0.000597813
protein targeting	1.14655e-06	6.54928e-05		cellular response to tumor necrosis factor	3.31584e-06	0.000338733		regulation of intrinsic apoptotic signaling pathway	9.18708e-06	0.000667296
mitochondrial transport	1.26005e-06	7.10161e-05		regulation of endopeptidase activity	3.75769e-06	0.000372239		regulation of neuron apoptotic process	1.1032e-05	0.000764032
regulation of cellular protein catabolic process	1.3456e-06	7.484e-05		response to corticosteroid	4.66021e-06	0.000448065		regulation of hemopoiesis	1.18735e-05	0.000776276
regulation of autophagy	1.3638e-06	7.4867e-05		ATP metabolic process	5.3589e-06	0.000500521		antigen processing and presentation of peptide antigen	1.22515e-05	0.000776276
regulation of cellular component size	1.44383e-06	7.82446e-05		regulation of ubiquitin protein ligase activity	6.06076e-06	0.000550351		mononuclear cell differentiation	1.26375e-05	0.00078405
protein refolding	1.50917e-06	8.07503e-05		oxidative phosphorylation	6.61054e-06	0.00058405		viral genome replication	1.34681e-05	0.000803543
positive regulation of defense response	1.59982e-06	8.45303e-05		positive regulation of supramolecular fiber organization	7.08475e-06	0.000609475		viral life cycle	1.34913e-05	0.000803543
extrinsic apoptotic signaling pathway	1.69129e-06	8.82605e-05		regulation of protein ubiquitination	7.43736e-06	0.000623403		leukocyte proliferation	1.39215e-05	0.000812906
myeloid leukocyte migration	1.81543e-06	9.3583e-05		negative regulation of ubiquitin protein ligase activity	8.52792e-06	0.000680208		mitochondrial ATP synthesis coupled proton transport	1.58965e-05	0.000910378
cytoplasmic translational initiation	2.30384e-06	0.000117329		response to peptide hormone	8.53121e-06	0.000680208		homeostasis of number of cells	1.69574e-05	0.000952815
receptor-mediated endocytosis	2.42842e-06	0.000122201		regulation of peptidase activity	9.17233e-06	0.000713913		negative regulation of apoptotic signaling pathway	1.77894e-05	0.000981053
response to type I interferon	2.64004e-06	0.00012978		response to alcohol	9.78418e-06	0.000735144		regulation of lymphocyte proliferation	1.84862e-05	0.000992458
regulation of proteasomal protein catabolic process	2.64043e-06	0.00012978		positive regulation of T cell activation	9.89488e-06	0.000735144		positive regulation of lymphocyte proliferation	1.86627e-05	0.000992458
protein localization to lysosome	2.79837e-06	0.000135962		actin polymerization or depolymerization	1.0859e-05	0.000788843		positive regulation of mononuclear cell proliferation	1.96737e-05	0.00102435
regulation of actin polymerization or depolymerization	2.84959e-06	0.000136878		protein polymerization	1.18384e-05	0.00082792		regulation of mononuclear cell proliferation	1.99504e-05	0.00102435
positive regulation of establishment of protein localization to telomere	2.91567e-06	0.000138478		negative regulation of transport	1.19129e-05	0.00082792		regulation of leukocyte differentiation	2.14554e-05	0.00108295
regulation of actin filament length	3.07361e-06	0.000144357		T cell migration	1.21567e-05	0.00082792		negative regulation of neuron apoptotic process	2.8122e-05	0.00139454
positive regulation of protein localization to nucleus	3.1221e-06	0.000145023		cytokine-mediated signaling pathway	1.26137e-05	0.000841513		antigen processing and presentation	2.8565e-05	0.00139454
cellular response to lipopolysaccharide	3.28042e-06	0.000150721		ribosomal large subunit assembly	1.39945e-05	0.000914963		granulocyte migration	3.25753e-05	0.00156466
regulation of I-kappaB kinase/NF-kappaB signaling	3.35016e-06	0.00015227		aerobic respiration	1.51065e-05	0.000968295		negative regulation of immune response	3.49711e-05	0.00165308
pattern recognition receptor signaling pathway	3.48366e-06	0.000153377		positive regulation of cytoskeleton organization	1.55873e-05	0.000979351		neuron apoptotic process	3.96093e-05	0.00184307
regulation of actin filament polymerization	3.48366e-06	0.000153377		ATP synthesis coupled electron transport	1.61777e-05	0.000979351		positive regulation of transcription from RNA polymerase II promoter in response to stress	4.21971e-05	0.0018965
regulation of leukocyte migration	3.51966e-06	0.000153377		mitochondrial ATP synthesis coupled electron transport	1.61777e-05	0.000979351		regulation of transcription from RNA polymerase II promoter in response to stress	4.22364e-05	0.0018965
regulation of protein ubiquitination	3.51966e-06	0.000153377		regulation of reactive oxygen species metabolic process	1.70223e-05	0.0010019		alternative mRNA splicing, via spliceosome	4.2668e-05	0.0018965
actin filament polymerization	3.56995e-06	0.000153981		positive regulation of cell adhesion	1.71632e-05	0.0010019		myeloid cell homeostasis	4.96215e-05	0.00215417
superoxide metabolic process	3.81333e-06	0.000162818		cellular respiration	1.85634e-05	0.0010529		negative regulation of RNA splicing	4.9912e-05	0.00215417
homotypic cell-cell adhesion	4.48634e-06	0.000189637		ncRNA processing	1.8681e-05	0.0010529		generation of precursor metabolites and energy	5.86005e-05	0.0024197
myeloid cell activation involved in immune response	5.04528e-06	0.000206556		regulation of protein polymerization	2.11099e-05	0.00116963		energy coupled proton transport, down electrochemical gradient	5.8608e-05	0.0024197
apoptotic mitochondrial changes	5.18127e-06	0.000206556		positive regulation of actin filament polymerization	2.18889e-05	0.0011889		ATP synthesis coupled proton transport	5.8608e-05	0.0024197
ATP metabolic process	5.22749e-06	0.000206556		response to oxidative stress	2.22578e-05	0.0011889		myeloid leukocyte differentiation	6.0127e-05	0.0024197
protein folding in endoplasmic reticulum	5.22865e-06	0.000206556		response to cold	2.25487e-05	0.0011889		negative regulation of neuron death	6.0127e-05	0.0024197
regulation of establishment of protein localization to telomere	5.22865e-06	0.000206556		cellular response to peptide	2.39249e-05	0.00124144		cellular response to lipopolysaccharide	6.23944e-05	0.00247747
regulation of protein localization to Cajal body	5.22865e-06	0.000206556		cellular oxidant detoxification	2.53255e-05	0.00129358		regulation of neuron death	7.24329e-05	0.00283823
positive regulation of protein localization to Cajal body	5.22865e-06	0.000206556		leukocyte migration	3.28503e-05	0.00165212		regulation of viral genome replication	7.45439e-05	0.00288301
negative regulation of protein phosphorylation	5.2932e-06	0.00020717		regulation of ubiquitin-protein transferase activity	3.55993e-05	0.00176324		regulation of DNA-templated transcription in response to stress	7.59228e-05	0.00289869
type I interferon signaling pathway	5.79167e-06	0.0002246		negative regulation of cysteine-type endopeptidase activity involved in apoptotic process	3.66074e-05	0.00176779		leukocyte homeostasis	8.49098e-05	0.00316077
leukocyte migration	6.66855e-06	0.000256254		regulation of T cell activation	3.67726e-05	0.00176779		aerobic electron transport chain	8.49098e-05	0.00316077
tumor necrosis factor production	6.94404e-06	0.000262076		positive regulation of cell activation	3.92377e-05	0.00185476		striated muscle tissue development	8.70053e-05	0.00319879
regulation of tumor necrosis factor production	6.94404e-06	0.000262076		positive regulation of cytokine production	3.97165e-05	0.00185476		regulation of T cell proliferation	9.05135e-05	0.00328718
biological process involved in interaction with symbiont	7.10627e-06	0.000265825		translational elongation	4.40834e-05	0.0020297		myeloid leukocyte migration	9.24787e-05	0.00331809
cellular response to molecule of bacterial origin	7.4086e-06	0.000272315		regulation of leukocyte cell-cell adhesion	4.62147e-05	0.00209828		cellular response to molecule of bacterial origin	9.57326e-05	0.00339395
regulation of proteolysis involved in cellular protein catabolic process	7.4086e-06	0.000272315		ruffle organization	4.88936e-05	0.0021895		antigen processing and presentation of exogenous peptide antigen via MHC class II	0.000104703	0.00366831
regulation of protein modification by small protein conjugation or removal	7.74768e-06	0.000282323		response to temperature stimulus	4.99682e-05	0.00218963		regulation of immune effector process	0.000124069	0.00429626
regulation of type I interferon production	7.94095e-06	0.000284251		regulation of cellular component size	5.02362e-05	0.00218963		muscle tissue development	0.000136918	0.00452965
type I interferon production	7.94095e-06	0.000284251		negative regulation of protein ubiquitination	5.47478e-05	0.00233118		response to lipopolysaccharide	0.000137496	0.00452965
generation of precursor metabolites and energy	8.00233e-06	0.000284251		regulation of smooth muscle cell proliferation	5.49101e-05	0.00233118		regulation of alternative mRNA splicing, via spliceosome	0.000137925	0.00452965
cellular response to type I interferon	8.11367e-06	0.000285804		response to lipopolysaccharide	5.7716e-05	0.00241889		ATP synthesis coupled electron transport	0.000138414	0.00452965
erythrocyte homeostasis	8.6066e-06	0.000294138		response to hexose	5.85779e-05	0.00242394		mitochondrial ATP synthesis coupled electron transport	0.000138414	0.00452965
regulation of translation	8.68707e-06	0.000294138		respiratory electron transport chain	6.05362e-05	0.00247366		regulation of translation	0.000143425	0.00464259
regulation of establishment of protein localization to chromosome	8.76778e-06	0.000294138		negative regulation of ubiquitin-protein transferase activity	6.25945e-05	0.00252619		lymphocyte proliferation	0.000146544	0.00469257
protein localization to nuclear body	8.76778e-06	0.000294138		ncRNA metabolic process	6.34119e-05	0.00252797		response to arsenic-containing substance	0.00015335	0.00485826
positive regulation of protein localization to chromosome, telomeric region	8.76778e-06	0.000294138		response to glucocorticoid	6.47375e-05	0.00254972		mononuclear cell proliferation	0.000159417	0.00499729
protein localization to Cajal body	8.76778e-06	0.000294138		smooth muscle cell proliferation	6.6053e-05	0.00257056		negative regulation of intrinsic apoptotic signaling pathway	0.000164264	0.00509562
negative regulation of apoptotic signaling pathway	8.9937e-06	0.000299342		cellular detoxification	6.84951e-05	0.00261429		negative regulation of leukocyte activation	0.000168064	0.00514249
regulation of cell morphogenesis	9.36478e-06	0.000309257		negative regulation of cysteine-type endopeptidase activity	6.87761e-05	0.00261429		antigen processing and presentation of peptide antigen via MHC class II	0.000172683	0.00514249
regulation of viral life cycle	9.58534e-06	0.000314087		lymphocyte mediated immunity	7.16447e-05	0.00266704		positive regulation of interleukin-2 production	0.000172683	0.00514249
tumor necrosis factor superfamily cytokine production	9.98326e-06	0.000322132		actin filament organization	7.17955e-05	0.00266704		negative regulation of B cell activation	0.000172683	0.00514249
regulation of tumor necrosis factor superfamily cytokine production	9.98326e-06	0.000322132		lymphocyte migration	7.27894e-05	0.00267358		viral process	0.000179732	0.00529942
platelet aggregation	1.01349e-05	0.000323596		cell chemotaxis	8.09936e-05	0.00294187		positive regulation of T cell proliferation	0.000193791	0.00565794
cytokine-mediated signaling pathway	1.02464e-05	0.000323596		regulation of cell-cell adhesion	8.4041e-05	0.00301901		neuron death	0.000214313	0.00608335
viral genome replication	1.02901e-05	0.000323596		Arp2/3 complex-mediated actin nucleation	8.89957e-05	0.00316045		cellular response to biotic stimulus	0.000214485	0.00608335
protein localization to cell periphery	1.03349e-05	0.000323596		actin filament polymerization	9.01957e-05	0.00316045		neutrophil chemotaxis	0.000215696	0.00608335
positive regulation of NF-kappaB transcription factor activity	1.32412e-05	0.000405944		leukocyte chemotaxis	9.08787e-05	0.00316045		antigen processing and presentation of peptide or polysaccharide antigen via MHC class II	0.000216533	0.00608335
detoxification	1.32412e-05	0.000405944		energy derivation by oxidation of organic compounds	0.000104575	0.00351661		response to molecule of bacterial origin	0.000224746	0.00625507
telomere maintenance via telomerase	1.3253e-05	0.000405944		leukocyte proliferation	0.000104575	0.00351661		positive regulation of alpha-beta T cell activation	0.000232817	0.00640906
negative regulation of phosphorylation	1.40994e-05	0.000428765		positive regulation of leukocyte activation	0.000104751	0.00351661		regulation of viral life cycle	0.000234583	0.00640906
regulation of protein localization to nucleus	1.58354e-05	0.000478116		response to molecule of bacterial origin	0.000105423	0.00351661		response to virus	0.000246905	0.00665611
cellular response to external stimulus	1.64656e-05	0.000492598		cellular response to toxic substance	0.000109555	0.00361754		regulation of B cell activation	0.000248096	0.00665611
proteasome-mediated ubiquitin-dependent protein catabolic process	1.65481e-05	0.000492598		mononuclear cell migration	0.000111701	0.00365149		production of molecular mediator of immune response	0.000251788	0.00669486
response to lipopolysaccharide	1.68702e-05	0.000498673		response to decreased oxygen levels	0.000118445	0.00383363		T cell proliferation	0.0002567	0.00676507
positive regulation of cell adhesion	1.74568e-05	0.000512429		reactive oxygen species metabolic process	0.000127637	0.00409064		antigen processing and presentation of exogenous peptide antigen	0.000267877	0.00699771
superoxide anion generation	1.78138e-05	0.000519303		negative regulation of protein modification by small protein conjugation or removal	0.000129379	0.0041062		regulation of calcium ion transport	0.000279788	0.00724528
positive regulation of tumor necrosis factor production	1.834e-05	0.000530981		chaperone-mediated protein complex assembly	0.000137824	0.00433217		immunoglobulin production involved in immunoglobulin-mediated immune response	0.000286017	0.00732229
myeloid cell homeostasis	1.95159e-05	0.00055739		erythrocyte homeostasis	0.00014428	0.00449191		response to endoplasmic reticulum stress	0.000287964	0.00732229
actin filament bundle assembly	1.95159e-05	0.00055739		cellular response to heat	0.000159024	0.00490424		lymphocyte differentiation	0.000290138	0.00732229
toll-like receptor signaling pathway	2.00386e-05	0.000568478		lymphocyte proliferation	0.000161557	0.00493578		T cell differentiation	0.000296337	0.00736015
positive regulation of type I interferon production	2.03946e-05	0.000574719		cellular response to biotic stimulus	0.000164363	0.00497504		positive regulation of CD4-positive, alpha-beta T cell activation	0.000296581	0.00736015
regulation of protein localization to chromosome, telomeric region	2.1207e-05	0.000589751		cellular response to peptide hormone stimulus	0.000172268	0.00516645		leukocyte mediated immunity	0.000306711	0.00752174
protein localization to nucleoplasm	2.1207e-05	0.000589751		mononuclear cell proliferation	0.000177847	0.0052853		negative regulation of immune effector process	0.000308144	0.00752174
I-kappaB kinase/NF-kappaB signaling	2.14506e-05	0.000592626		regulation of I-kappaB kinase/NF-kappaB signaling	0.000182654	0.00537925		negative regulation of lymphocyte activation	0.000336168	0.0079453
positive regulation of interleukin-1 production	2.20276e-05	0.000604616		cellular response to lipopolysaccharide	0.000188821	0.00551122		positive regulation of leukocyte differentiation	0.000336168	0.0079453
regulation of actin filament bundle assembly	2.23126e-05	0.000608487		positive regulation of signal transduction by p53 class mediator	0.000193297	0.00556429		proton transmembrane transport	0.000336168	0.0079453
protein targeting to lysosome	2.33276e-05	0.000632088		regulation of leukocyte migration	0.000196261	0.00556429		positive regulation of hemopoiesis	0.000336168	0.0079453
oxidative phosphorylation	2.38656e-05	0.000642546		response to steroid hormone	0.000196602	0.00556429		myeloid cell differentiation	0.000339597	0.00796314
lamellipodium organization	2.5916e-05	0.00069298		positive regulation of leukocyte migration	0.000197448	0.00556429		mammary gland epithelial cell differentiation	0.000347493	0.00808463
leukocyte mediated cytotoxicity	2.60667e-05	0.00069298		regulation of inflammatory response	0.000199664	0.00557866		regulation of myeloid cell differentiation	0.000368562	0.00844291
actin filament bundle organization	2.62982e-05	0.000694765		response to unfolded protein	0.000218388	0.00599926		negative regulation of cell activation	0.000368562	0.00844291
positive regulation of tumor necrosis factor superfamily cytokine production	2.70144e-05	0.000709254		response to ethanol	0.000218388	0.00599926		respiratory electron transport chain	0.000373437	0.00848928
RNA-dependent DNA biosynthetic process	2.80291e-05	0.000731351		positive regulation of smooth muscle cell proliferation	0.000227542	0.00619864		mammary gland alveolus development	0.000414465	0.00928028
response to reactive oxygen species	2.82939e-05	0.000732026		electron transport chain	0.000231593	0.00621411		mammary gland lobule development	0.000414465	0.00928028
protein localization to mitochondrion	2.84013e-05	0.000732026		leukocyte mediated immunity	0.000231912	0.00621411		regulation of protein autophosphorylation	0.000433712	0.00963877
regulation of erythrocyte differentiation	2.94761e-05	0.000755123		superoxide metabolic process	0.000234068	0.00622089		regulation of viral process	0.000437373	0.00964813
inclusion body assembly	3.04094e-05	0.000769838		gas homeostasis	0.000246304	0.00639764		regulation of myeloid leukocyte differentiation	0.000491134	0.0106759
cell chemotaxis	3.04147e-05	0.000769838		synapse pruning	0.000246304	0.00639764		erythrocyte differentiation	0.000491134	0.0106759
response to interleukin-7	3.11176e-05	0.000773729		response to oxygen levels	0.00024659	0.00639764		regulation of translational initiation	0.000501764	0.0108279
cellular response to interleukin-7	3.11176e-05	0.000773729		positive regulation of reactive oxygen species metabolic process	0.000270906	0.00697316		immune response-regulating signaling pathway	0.000532473	0.0114055
positive regulation of telomerase RNA localization to Cajal body	3.11176e-05	0.000773729		myeloid leukocyte migration	0.000285221	0.00728428		neutrophil migration	0.000536187	0.0114055
positive regulation of interleukin-1 beta production	3.53692e-05	0.000874302		response to hypoxia	0.00029051	0.00736183		T cell receptor signaling pathway	0.000559887	0.0118251
viral gene expression	3.91006e-05	0.000960919		cellular response to molecule of bacterial origin	0.000295725	0.00743636		cellular response to arsenic-containing substance	0.000572041	0.0119536
activation of cysteine-type endopeptidase activity involved in apoptotic process	3.9633e-05	0.000968375		response to superoxide	0.000304348	0.00746138		cytokine-mediated signaling pathway	0.000573997	0.0119536
positive regulation of actin filament bundle assembly	4.03069e-05	0.00097918		maturation of LSU-rRNA	0.000304348	0.00746138		cardiac muscle cell differentiation	0.000609723	0.0125481
response to molecule of bacterial origin	4.2159e-05	0.00101832		response to angiotensin	0.000304348	0.00746138		antigen processing and presentation of exogenous antigen	0.000610972	0.0125481
cellular response to tumor necrosis factor	4.26582e-05	0.00101995		response to reactive oxygen species	0.000306551	0.00746138		regulation of lymphocyte differentiation	0.000622717	0.0127017
regulation of NIK/NF-kappaB signaling	4.27089e-05	0.00101995		regulation of ERK1 and ERK2 cascade	0.000308133	0.00746138		electron transport chain	0.000644234	0.0130512
cell killing	4.35917e-05	0.00103495		response to oxygen radical	0.000349812	0.0082865		positive regulation of phosphoprotein phosphatase activity	0.000663343	0.013258
viral translation	4.42765e-05	0.00103495		positive regulation of lamellipodium assembly	0.000349812	0.0082865		negative regulation of viral entry into host cell	0.000663343	0.013258
establishment of protein localization to telomere	4.42765e-05	0.00103495		positive regulation of T cell migration	0.000349812	0.0082865		lymphocyte mediated immunity	0.000685458	0.0136086
regulation of translational initiation	4.43165e-05	0.00103495		actin nucleation	0.000354942	0.00834751		macrophage differentiation	0.000716519	0.0140079
cellular response to interleukin-1	4.6654e-05	0.00108355		granulocyte migration	0.000368703	0.00857845		modulation by symbiont of entry into host	0.000716519	0.0140079
regulation of extrinsic apoptotic signaling pathway	5.12212e-05	0.00118313		positive regulation of lymphocyte activation	0.000370009	0.00857845		erythrocyte homeostasis	0.000719679	0.0140079
negative regulation of protein kinase activity	5.39458e-05	0.00123929		negative regulation of oxidative stress-induced cell death	0.000388206	0.00889874		positive regulation of immune effector process	0.000773407	0.0149559
telomere maintenance via telomere lengthening	5.51127e-05	0.00125925		homeostasis of number of cells	0.000389269	0.00889874		regulation of neural precursor cell proliferation	0.000780212	0.0149901
regulation of mononuclear cell migration	5.54991e-05	0.00126126		regulation of actin polymerization or depolymerization	0.000392933	0.00892013		wound healing	0.000794377	0.0151644
vesicle organization	5.59658e-05	0.00126507		regulation of actin filament length	0.000408448	0.00920839		purine nucleoside triphosphate metabolic process	0.000821761	0.0155873
negative regulation of intrinsic apoptotic signaling pathway	5.76942e-05	0.0012972		regulation of mononuclear cell migration	0.000420991	0.00942389		positive regulation of neuroblast proliferation	0.000872642	0.0164476
positive regulation of DNA biosynthetic process	5.8753e-05	0.00130751		regulation of lamellipodium organization	0.000423772	0.00942389		positive regulation of receptor-mediated endocytosis	0.000898114	0.0168213
immune response-regulating signaling pathway	5.89243e-05	0.00130751		detoxification	0.00044079	0.00973609		positive regulation of translation	0.000948383	0.0176518
regulation of proteasomal ubiquitin-dependent protein catabolic process	5.90806e-05	0.00130751		immune response-regulating signaling pathway	0.000444898	0.00976088		receptor-mediated endocytosis	0.000986044	0.0182387
mitochondrial membrane organization	6.04406e-05	0.00133064		positive regulation of defense response	0.000467628	0.0101912		negative regulation of translation	0.0010123	0.0186089
regulation of inclusion body assembly	6.13603e-05	0.00133696		positive regulation of proteolysis	0.00047874	0.0103642		gland development	0.00103515	0.0189122
regulation of cellular response to heat	6.13603e-05	0.00133696		I-kappaB kinase/NF-kappaB signaling	0.000511514	0.0109358		positive regulation of leukocyte chemotaxis	0.00110665	0.0199733
activation of innate immune response	6.28042e-05	0.0013614		regulation of response to biotic stimulus	0.000511832	0.0109358		osteoclast differentiation	0.00110665	0.0199733
positive regulation of actin filament polymerization	6.33808e-05	0.00136689		membrane docking	0.000528645	0.0112217		negative regulation of viral life cycle	0.00111964	0.0200862
positive regulation of leukocyte migration	6.38254e-05	0.00136949		myeloid cell homeostasis	0.000546579	0.0114536		lymphocyte activation involved in immune response	0.00117793	0.0210052
response to oxidative stress	6.53309e-05	0.00139232		proton transmembrane transport	0.000546579	0.0114536		ATP biosynthetic process	0.00126917	0.0224975
Arp2/3 complex-mediated actin nucleation	6.55481e-05	0.00139232		positive regulation of response to external stimulus	0.000550835	0.0114693		neural precursor cell proliferation	0.00132023	0.0232643
maintenance of location	6.76205e-05	0.00142699		ERK1 and ERK2 cascade	0.000554914	0.0114811		positive regulation of protein autophosphorylation	0.00140675	0.0243564
negative regulation of protein ubiquitination	6.80713e-05	0.00142699		aerobic electron transport chain	0.000562318	0.0115611		negative regulation of interleukin-2 production	0.00140675	0.0243564
positive regulation of cellular protein catabolic process	6.81932e-05	0.00142699		response to topologically incorrect protein	0.000594263	0.0121415		regulation of oxidative stress-induced neuron death	0.00140675	0.0243564
reactive oxygen species metabolic process	7.43393e-05	0.00154794		neutrophil migration	0.000600688	0.0121966		positive regulation of endocytosis	0.00145891	0.0251134
toxin transport	7.76525e-05	0.00160901		regulation of supramolecular fiber organization	0.000628542	0.0126834		lipopolysaccharide-mediated signaling pathway	0.00153702	0.026306
vacuolar transport	7.83828e-05	0.00161622		positive regulation of oxidoreductase activity	0.000639739	0.0128301		CD4-positive, alpha-beta T cell activation	0.00159285	0.0267995
regulation of telomerase RNA localization to Cajal body	8.31131e-05	0.00170294		response to interleukin-7	0.000656007	0.0129969		negative regulation of leukocyte differentiation	0.00159285	0.0267995
positive regulation of NIK/NF-kappaB signaling	8.38484e-05	0.00170294		cellular response to interleukin-7	0.000656007	0.0129969		mitochondrial transmembrane transport	0.00159285	0.0267995
erythrocyte differentiation	8.42001e-05	0.00170294		regulation of leukocyte proliferation	0.000663695	0.01307		entry into host	0.00162397	0.0268678
establishment of protein localization to mitochondrion	8.42001e-05	0.00170294		lamellipodium organization	0.000673414	0.013182		cellular response to hypoxia	0.00162397	0.0268678
ribonucleoprotein complex assembly	8.54571e-05	0.00172013		protein localization to mitochondrion	0.000694258	0.0134292		regulation of extrinsic apoptotic signaling pathway	0.00162397	0.0268678
negative regulation of cysteine-type endopeptidase activity	9.23178e-05	0.00184942		granulocyte chemotaxis	0.000694258	0.0134292		defense response to virus	0.00166632	0.0272653
protein localization to chromosome, telomeric region	9.58865e-05	0.00191185		generation of precursor metabolites and energy	0.000713827	0.0137265		defense response to symbiont	0.00166632	0.0272653
neutrophil migration	9.88312e-05	0.00196131		muscle cell proliferation	0.000728842	0.0137909		positive regulation of epithelial cell proliferation	0.00170892	0.0278096
regulation of protein localization to plasma membrane	9.95861e-05	0.00196706		liver regeneration	0.000729834	0.0137909		regulation of alpha-beta T cell activation	0.00173563	0.0279483
regulation of exocytosis	0.000102682	0.00201878		positive regulation of lymphocyte migration	0.000729834	0.0137909		regulation of oxidative stress-induced intrinsic apoptotic signaling pathway	0.00173621	0.0279483
cellular response to chemical stress	0.000104993	0.00205466		cortical cytoskeleton organization	0.00074592	0.0139338		intrinsic apoptotic signaling pathway in response to endoplasmic reticulum stress	0.0018419	0.0294903
negative regulation of transferase activity	0.000105934	0.00206352		regulation of lymphocyte migration	0.00074592	0.0139338		negative regulation of hemopoiesis	0.00188758	0.0298394
positive regulation of inflammatory response	0.000107309	0.00206385		regulation of protein catabolic process	0.000760852	0.014132		regulation of DNA biosynthetic process	0.00188758	0.0298394
macroautophagy	0.00010747	0.00206385		regulation of signal transduction by p53 class mediator	0.000800796	0.0146937		B cell activation	0.00189377	0.0298394
regulation of myeloid leukocyte mediated immunity	0.000108043	0.00206385		regulation of nitric oxide biosynthetic process	0.000803693	0.0146937		cardiocyte differentiation	0.00191541	0.0298644
ruffle organization	0.000108043	0.00206385		response to mineralocorticoid	0.000813567	0.0146937		alpha-beta T cell activation	0.00191541	0.0298644
regulation of inflammatory response	0.000109874	0.00206385		regulation of superoxide metabolic process	0.000813567	0.0146937		negative regulation of cellular amide metabolic process	0.0020067	0.0310462
RNA localization to Cajal body	0.000110345	0.00206385		regulation of intrinsic apoptotic signaling pathway in response to DNA damage	0.000813567	0.0146937		cellular response to chemical stress	0.00201206	0.0310462
telomerase RNA localization to Cajal body	0.000110345	0.00206385		negative regulation of endopeptidase activity	0.000823825	0.0147972		negative regulation of response to biotic stimulus	0.00204904	0.0314539
telomerase RNA localization	0.000110345	0.00206385		positive regulation of cysteine-type endopeptidase activity involved in apoptotic process	0.000836589	0.0149443		leukocyte activation involved in immune response	0.00209981	0.0318985
RNA localization to nucleus	0.000110345	0.00206385		regulation of antigen receptor-mediated signaling pathway	0.000864738	0.0153632		neuron death in response to oxidative stress	0.00211014	0.0318985
NIK/NF-kappaB signaling	0.000115243	0.00213655		regulation of calcium ion transport	0.000901557	0.0157165		angiogenesis involved in wound healing	0.00211014	0.0318985
response to interleukin-1	0.000115243	0.00213655		maturation of SSU-rRNA from tricistronic rRNA transcript (SSU-rRNA, 5.8S rRNA, LSU-rRNA)	0.000903857	0.0157165		immunoglobulin production	0.00217414	0.0327
regulation of substrate adhesion-dependent cell spreading	0.000122803	0.00226677		respiratory burst	0.000903857	0.0157165		positive regulation of fat cell differentiation	0.00218634	0.0327182
ribonucleoprotein complex subunit organization	0.000125297	0.00230274		positive regulation of lamellipodium organization	0.000903857	0.0157165		cellular response to decreased oxygen levels	0.00224485	0.0333129
homeostasis of number of cells	0.000128602	0.00235325		regulation of nitric oxide metabolic process	0.000929172	0.0160133		cell activation involved in immune response	0.00229623	0.0333129
positive regulation of I-kappaB kinase/NF-kappaB signaling	0.000137469	0.00249962		response to glucose	0.000930721	0.0160133		regulation of phospholipase activity	0.00231037	0.0333129
positive regulation of intrinsic apoptotic signaling pathway	0.000139189	0.00249962		negative regulation of proteolysis	0.000950465	0.0162674		skeletal muscle cell differentiation	0.00231037	0.0333129
negative regulation of ryanodine-sensitive calcium-release channel activity	0.000139558	0.00249962		regulation of actin filament polymerization	0.000992546	0.0167419		mammary gland epithelium development	0.00231037	0.0333129
IRES-dependent viral translational initiation	0.000139558	0.00249962		positive regulation of mononuclear cell migration	0.000997109	0.0167419		regulation of CD4-positive, alpha-beta T cell activation	0.00231037	0.0333129
negative regulation of inclusion body assembly	0.000139558	0.00249962		response to chemokine	0.000998675	0.0167419		positive regulation of CD4-positive, alpha-beta T cell differentiation	0.0023144	0.0333129
positive regulation of superoxide anion generation	0.000143932	0.00255631		cellular response to chemokine	0.000998675	0.0167419		positive regulation of cellular amide metabolic process	0.00231557	0.0333129
cellular response to arsenic-containing substance	0.000143932	0.00255631		negative regulation of chemotaxis	0.00106867	0.0178238		nucleoside triphosphate metabolic process	0.00240192	0.0339
leukocyte chemotaxis	0.000146838	0.00259701		negative regulation of peptidase activity	0.00110656	0.0182997		interferon-gamma production	0.00240192	0.0339
regulation of stress fiber assembly	0.000148915	0.00262276		intrinsic apoptotic signaling pathway in response to DNA damage	0.00111071	0.0182997		regulation of interferon-gamma production	0.00240192	0.0339
response to tumor necrosis factor	0.00015295	0.00267157		regulation of cell morphogenesis	0.00111399	0.0182997		regulation of NIK/NF-kappaB signaling	0.00240192	0.0339
response to alcohol	0.00015295	0.00267157		regulation of actin cytoskeleton organization	0.0011258	0.0183187		purine ribonucleoside triphosphate biosynthetic process	0.00243917	0.0339432
interleukin-1 production	0.000156546	0.00271197		establishment or maintenance of cell polarity	0.00113196	0.0183187		natural killer cell mediated cytotoxicity	0.00243917	0.0339432
regulation of interleukin-1 production	0.000156546	0.00271197		regulation of innate immune response	0.00113196	0.0183187		negative regulation of calcium ion transport	0.00243917	0.0339432
leukocyte cell-cell adhesion	0.000158672	0.00273758		extrinsic apoptotic signaling pathway	0.00116869	0.0188199		regulation of neuroblast proliferation	0.0025305	0.0350504
positive regulation of response to biotic stimulus	0.000161602	0.00277679		positive regulation of lymphocyte proliferation	0.0011899	0.0190675		purine nucleoside triphosphate biosynthetic process	0.00257282	0.0353081
negative regulation of viral process	0.000163182	0.00279259		positive regulation of nitric oxide biosynthetic process	0.00121681	0.0194037		positive regulation of NIK/NF-kappaB signaling	0.00257282	0.0353081
interleukin-1 beta production	0.000165083	0.00280243		positive regulation of T cell proliferation	0.00123215	0.0195529		calcium ion transport	0.00274931	0.037513
regulation of interleukin-1 beta production	0.000165083	0.00280243		positive regulation of mononuclear cell proliferation	0.00124122	0.0196016		positive regulation of phosphatase activity	0.00275868	0.037513
regulation of endocytosis	0.00017037	0.00287955		positive regulation of endopeptidase activity	0.00128218	0.0201512		natural killer cell mediated immunity	0.00285504	0.0385203
response to interferon-beta	0.000170988	0.00287955		myeloid leukocyte activation	0.00132535	0.0206996		pallium development	0.00285862	0.0385203
response to endoplasmic reticulum stress	0.000177121	0.00295198		regulation of T cell receptor signaling pathway	0.00133607	0.0206996		adaptive immune response based on somatic recombination of immune receptors built from immunoglobulin superfamily domains	0.00290533	0.038881
lipopolysaccharide-mediated signaling pathway	0.000177384	0.00295198		positive regulation of nitric oxide metabolic process	0.00133607	0.0206996		protein localization to nucleus	0.00291151	0.038881
modulation by host of symbiont process	0.000177384	0.00295198		negative regulation of interleukin-12 production	0.00134948	0.020711		positive regulation of response to external stimulus	0.00299058	0.0390025
positive regulation of reactive oxygen species metabolic process	0.000178928	0.002966		engulfment of apoptotic cell	0.00134948	0.020711		positive regulation of interferon-gamma production	0.00300379	0.0390025
regulation of cytokine-mediated signaling pathway	0.000186341	0.00307681		neutrophil chemotaxis	0.00136349	0.0208282		regulation of biological process involved in symbiotic interaction	0.00300379	0.0390025
positive regulation of innate immune response	0.000194876	0.00319117		response to virus	0.00138996	0.0211338		translational initiation	0.00301131	0.0390025
maintenance of protein location	0.000195187	0.00319117		response to interferon-gamma	0.00140563	0.021238		regulation of DNA binding	0.00301131	0.0390025
exocytosis	0.000195532	0.00319117		regulation of lymphocyte proliferation	0.0014098	0.021238		positive regulation of mRNA metabolic process	0.00301131	0.0390025
maintenance of location in cell	0.000200274	0.00325599		negative regulation of response to external stimulus	0.00145351	0.021462		osteoblast differentiation	0.00301228	0.0390025
postsynaptic actin cytoskeleton organization	0.000204952	0.00331929		regulation of lamellipodium assembly	0.00146326	0.021462		monocyte differentiation	0.00325211	0.0419255
negative regulation of kinase activity	0.000210109	0.00338981		negative regulation of smooth muscle cell migration	0.00146326	0.021462		regulation of binding	0.00330413	0.0422139
ERK1 and ERK2 cascade	0.00021273	0.00341155		Rac protein signal transduction	0.00146326	0.021462		ribonucleoside triphosphate biosynthetic process	0.00331701	0.0422139
negative regulation of protein modification by small protein conjugation or removal	0.000213071	0.00341155		regulation of T cell migration	0.00146326	0.021462		regulation of oxidative stress-induced cell death	0.00331701	0.0422139
positive regulation of MAPK cascade	0.000218366	0.00347336		positive regulation of inflammatory response	0.00146406	0.021462		toll-like receptor signaling pathway	0.00335462	0.0424789
negative regulation of cysteine-type endopeptidase activity involved in apoptotic process	0.000218575	0.00347336		cellular response to external stimulus	0.00147298	0.0214963		movement in host environment	0.0033956	0.0424789
antigen processing and presentation of exogenous antigen	0.00022319	0.0034908		regulation of mononuclear cell proliferation	0.00149853	0.021772		regulation of leukocyte chemotaxis	0.00347506	0.0424789
regulation of transcription from RNA polymerase II promoter in response to stress	0.00022319	0.0034908		calcium ion transport	0.00151616	0.0219306		T cell differentiation involved in immune response	0.00348166	0.0424789
positive regulation of interleukin-8 production	0.000223801	0.0034908		response to interleukin-1	0.00152437	0.0219522		axo-dendritic transport	0.00348166	0.0424789
regulation of nitric oxide biosynthetic process	0.000223801	0.0034908		positive regulation of superoxide anion generation	0.00157394	0.022266		T cell differentiation in thymus	0.00348166	0.0424789
antigen processing and presentation of peptide antigen	0.000223801	0.0034908		negative regulation of oxidative stress-induced intrinsic apoptotic signaling pathway	0.00157394	0.022266		positive regulation of RNA splicing	0.00351778	0.0424789
positive regulation of proteolysis involved in cellular protein catabolic process	0.000224653	0.0034912		negative regulation of hydrogen peroxide-induced cell death	0.00157394	0.022266		dopaminergic neuron differentiation	0.00351778	0.0424789
lysosomal transport	0.000226603	0.00349581		antigen processing and presentation	0.00158021	0.022266		epithelial cell proliferation	0.00352387	0.0424789
positive regulation of proteasomal protein catabolic process	0.000226603	0.00349581		macrophage activation	0.00158021	0.022266		cardiac muscle tissue development	0.00355567	0.0424789
regulation of cell morphogenesis involved in differentiation	0.000232309	0.00355786		'de novo' protein folding	0.00159865	0.0224291		regulation of translation in response to endoplasmic reticulum stress	0.00356606	0.0424789
cellular response to unfolded protein	0.000232309	0.00355786		apoptotic mitochondrial changes	0.00165798	0.0229659		autophagic cell death	0.00356606	0.0424789
response to toxic substance	0.000235672	0.00359634		actin cytoskeleton reorganization	0.00165798	0.0229659		regulation of protein complex stability	0.00356606	0.0424789
regulation of ERK1 and ERK2 cascade	0.000239485	0.00364138		regulation of oxidoreductase activity	0.00165798	0.0229659		Golgi to lysosome transport	0.00356606	0.0424789
positive regulation of telomere maintenance via telomerase	0.00024262	0.00364967		activation of immune response	0.00166598	0.0229793		dendritic transport	0.00356606	0.0424789
positive regulation of telomerase activity	0.00024262	0.00364967		regulation of actin filament organization	0.00172046	0.023631		positive regulation of transcription from RNA polymerase II promoter in response to endoplasmic reticulum stress	0.00356606	0.0424789
response to lipoprotein particle	0.00024262	0.00364967		ruffle assembly	0.00174251	0.0237292		cellular response to oxygen levels	0.00359027	0.0425969
positive regulation of extrinsic apoptotic signaling pathway	0.000255395	0.00382821		maintenance of location	0.00174726	0.0237292		animal organ regeneration	0.00365177	0.0428149
negative regulation of immune system process	0.000259536	0.00387653		cell killing	0.00174938	0.0237292		positive regulation of blood vessel endothelial cell migration	0.00365177	0.0428149
cellular response to topologically incorrect protein	0.000264004	0.00392939		regulation of mitochondrial membrane potential	0.00178583	0.0240193		intrinsic apoptotic signaling pathway by p53 class mediator	0.00365177	0.0428149
cellular response to oxidative stress	0.000267708	0.00397053		regulation of oxidative stress-induced cell death	0.00178583	0.0240193		leukocyte mediated cytotoxicity	0.00372523	0.0435049
defense response to virus	0.000270821	0.00398871		mitochondrial electron transport, cytochrome c to oxygen	0.00182045	0.0240193		negative regulation of phosphate metabolic process	0.00375728	0.0437077
defense response to symbiont	0.000270821	0.00398871		nitric-oxide synthase biosynthetic process	0.00182045	0.0240193		negative regulation of DNA biosynthetic process	0.00379634	0.0439903
positive regulation of translation	0.000276539	0.00405879		regulation of nitric-oxide synthase biosynthetic process	0.00182045	0.0240193		negative regulation of phosphorus metabolic process	0.00381751	0.0440641
regulation of nitric oxide metabolic process	0.00027973	0.00409142		cell junction disassembly	0.00182045	0.0240193		positive regulation of apoptotic signaling pathway	0.00398807	0.0458551
negative regulation of cellular protein localization	0.000284577	0.00414796		positive regulation of ion transmembrane transporter activity	0.00182221	0.0240193		negative regulation of cysteine-type endopeptidase activity involved in apoptotic process	0.00400876	0.0459157
negative regulation of release of sequestered calcium ion into cytosol	0.000289848	0.00417695		positive regulation of cysteine-type endopeptidase activity	0.00185553	0.0243603		activation of immune response	0.00408709	0.0466335
establishment of protein localization to vacuole	0.000291236	0.00417695		response to heat	0.0019088	0.0249595		digestive tract development	0.00412435	0.046879
protein localization to nucleus	0.000292078	0.00417695		protein stabilization	0.00193194	0.0251614		regulation of adaptive immune response	0.00422422	0.0478317
proton transmembrane transport	0.00029221	0.00417695		negative regulation of immune system process	0.00194097	0.0251787		calcium ion export across plasma membrane	0.00425609	0.04801
chaperone-mediated protein complex assembly	0.000292495	0.00417695		positive regulation of leukocyte proliferation	0.00200261	0.0255643		negative regulation of hydrolase activity	0.00437808	0.0489684
negative regulation of regulated secretory pathway	0.000292495	0.00417695		nitric oxide biosynthetic process	0.0020098	0.0255643		regulation of fibroblast proliferation	0.00438865	0.0489684
myeloid leukocyte mediated immunity	0.000298971	0.00424077		response to activity	0.0020098	0.0255643		negative regulation of calcium ion transmembrane transporter activity	0.0043929	0.0489684
tumor necrosis factor-mediated signaling pathway	0.000298971	0.00424077		animal organ regeneration	0.0020098	0.0255643		mesoderm development	0.00440683	0.0489684
regulation of binding	0.000300268	0.00424493		positive regulation of blood vessel endothelial cell migration	0.0020098	0.0255643
regulation of actomyosin structure organization	0.000324463	0.00457168		ER-nucleus signaling pathway	0.00205672	0.0260598
antigen processing and presentation of peptide or polysaccharide antigen via MHC class II	0.000335961	0.00468682		cellular response to glucose stimulus	0.00207945	0.0260739
cellular response to lipoprotein particle stimulus	0.000335961	0.00468682		regulation of extrinsic apoptotic signaling pathway	0.00207945	0.0260739
regulation of superoxide metabolic process	0.000335961	0.00468682		regulation of nuclease activity	0.00208974	0.0260739
energy derivation by oxidation of organic compounds	0.000347799	0.00483601		negative regulation of response to reactive oxygen species	0.00208974	0.0260739
non-membrane-bounded organelle assembly	0.000349083	0.00483795		positive regulation of protein kinase activity	0.00211786	0.0263243
regulation of superoxide anion generation	0.000361465	0.00498616		cellular response to interleukin-1	0.00218735	0.027085
positive regulation of establishment of protein localization	0.000362137	0.00498616		cellular response to chemical stress	0.0022102	0.0272647
protein targeting to vacuole	0.000392095	0.00534641		cellular response to oxidative stress	0.00222749	0.0272736
positive regulation of lamellipodium organization	0.000392095	0.00534641		response to antibiotic	0.00222761	0.0272736
positive regulation of telomere maintenance via telomere lengthening	0.000392095	0.00534641		cellular response to hexose stimulus	0.00223998	0.0273227
regulation of response to cytokine stimulus	0.000396086	0.00536552		activation of cysteine-type endopeptidase activity involved in apoptotic process	0.00225362	0.0273869
amino sugar catabolic process	0.000397305	0.00536552		cellular component disassembly	0.00232042	0.0279276
postsynaptic cytoskeleton organization	0.000397305	0.00536552		regulation of cell shape	0.00232374	0.0279276
positive regulation of calcium ion transport	0.000408867	0.00550407		cellular response to monosaccharide stimulus	0.00232374	0.0279276
neutrophil chemotaxis	0.000412062	0.00552948		positive regulation of peptidase activity	0.00234199	0.027942
regulation of viral genome replication	0.000419072	0.00558807		biological process involved in symbiotic interaction	0.00234203	0.027942
regulation of plasma lipoprotein particle levels	0.000419072	0.00558807		removal of superoxide radicals	0.00238253	0.0282192
actin nucleation	0.000423578	0.00563039		protein refolding	0.00238253	0.0282192
cell-cell recognition	0.000425922	0.00564381		T cell proliferation	0.00249288	0.0294196
response to metal ion	0.000435339	0.00575055		nitric oxide metabolic process	0.00265877	0.0312328
establishment of protein localization to chromosome	0.000442051	0.00582103		regulation of actin filament-based process	0.00266563	0.0312328
regulation of ubiquitin-dependent protein catabolic process	0.000445646	0.00585014		negative regulation of leukocyte mediated cytotoxicity	0.00269948	0.0314005
endosomal transport	0.000449302	0.00587988		regulation of superoxide anion generation	0.00269948	0.0314005
antigen processing and presentation of exogenous peptide antigen	0.000455295	0.00593991		translational initiation	0.00271836	0.0314005
positive regulation of protein catabolic process	0.000471226	0.00612884		cellular response to interferon-gamma	0.00271836	0.0314005
regulation of telomere maintenance via telomerase	0.000477038	0.00616648		maturation of SSU-rRNA	0.00279855	0.03198
regulation of DNA-templated transcription in response to stress	0.000477038	0.00616648		T cell apoptotic process	0.00279855	0.03198
regulation of protein localization to cell periphery	0.000503255	0.00648555		reactive nitrogen species metabolic process	0.00280483	0.03198
contractile actin filament bundle assembly	0.000518492	0.00659314		cellular response to insulin stimulus	0.00281744	0.03198
stress fiber assembly	0.000518492	0.00659314		biological process involved in interaction with host	0.00281744	0.03198
regulation of nucleocytoplasmic transport	0.000518492	0.00659314		erythrocyte differentiation	0.00295581	0.0332047
regulation of DNA biosynthetic process	0.000518492	0.00659314		positive regulation of transporter activity	0.00295581	0.0332047
monocyte chemotaxis	0.000519403	0.00659314		establishment of protein localization to mitochondrion	0.00295581	0.0332047
positive regulation of sequestering of calcium ion	0.000530464	0.00671338		cellular response to decreased oxygen levels	0.00297975	0.0333589
response to thyroid hormone	0.000535463	0.0067398		negative regulation of I-kappaB kinase/NF-kappaB signaling	0.00300916	0.0335732
regulation of lamellipodium organization	0.00053574	0.0067398		cellular response to oxygen radical	0.00304123	0.0335871
aerobic respiration	0.000540887	0.00678435		cellular response to superoxide	0.00304123	0.0335871
integrin-mediated signaling pathway	0.000558663	0.0069866		cellular response to angiotensin	0.00304123	0.0335871
negative regulation of innate immune response	0.000572007	0.00713238		toll-like receptor signaling pathway	0.0030802	0.0339029
granulocyte migration	0.000597704	0.00743086		cellular response to carbohydrate stimulus	0.00319095	0.0347448
substrate adhesion-dependent cell spreading	0.000601377	0.0074546		signal transduction by p53 class mediator	0.00319095	0.0347448
mitochondrial outer membrane permeabilization involved in programmed cell death	0.000605306	0.00748137		regulation of metal ion transport	0.00319515	0.0347448
establishment of protein localization to membrane	0.000613077	0.00754258		mitochondrial transport	0.0031992	0.0347448
phagocytosis	0.000613827	0.00754258		apoptotic cell clearance	0.00323035	0.0348515
positive regulation of cell-cell adhesion	0.000618527	0.0075783		regulation of reactive oxygen species biosynthetic process	0.00323035	0.0348515
positive regulation of proteasomal ubiquitin-dependent protein catabolic process	0.000639759	0.00780967		negative regulation of neuron death	0.00326853	0.0351474
positive regulation of protein autophosphorylation	0.000642954	0.00780967		response to xenobiotic stimulus	0.00332348	0.0356211
interferon-gamma-mediated signaling pathway	0.000642954	0.00780967		adaptive immune response based on somatic recombination of immune receptors built from immunoglobulin superfamily domains	0.00336297	0.0359267
response to xenobiotic stimulus	0.000651779	0.00789418		T cell differentiation	0.0034566	0.0367482
negative regulation of viral genome replication	0.000670332	0.0080957		embryo implantation	0.00346236	0.0367482
positive regulation of leukocyte cell-cell adhesion	0.000682155	0.00821501		leukocyte mediated cytotoxicity	0.00347685	0.0367826
positive regulation of substrate adhesion-dependent cell spreading	0.000693384	0.00832651		negative regulation of defense response	0.00354592	0.0373923
neuron death	0.00069687	0.00834467		phagocytosis	0.00360093	0.0378503
Ras protein signal transduction	0.000724145	0.00862242		neuron death	0.00373528	0.0391367
regulation of intracellular transport	0.000724145	0.00862242		positive regulation of apoptotic signaling pathway	0.00376161	0.0392866
regulation of DNA-binding transcription factor activity	0.00074351	0.00882813		negative regulation of response to oxidative stress	0.00380153	0.0393705
establishment or maintenance of cell polarity	0.000750648	0.00888793		regulation of hydrogen peroxide-induced cell death	0.00380153	0.0393705
response to superoxide	0.000765818	0.00901702		chemokine-mediated signaling pathway	0.00380577	0.0393705
negative regulation of cell killing	0.000765818	0.00901702		maintenance of location in cell	0.00388181	0.0400304
maintenance of protein localization in organelle	0.000791058	0.00928834		response to toxic substance	0.00392153	0.0403129
electron transport chain	0.000822437	0.00963004		regulation of cellular response to oxidative stress	0.00399453	0.0409346
lamellipodium morphogenesis	0.000886731	0.0103245		response to insulin	0.00412067	0.0420952
cellular response to thyroid hormone stimulus	0.000886731	0.0103245		regulation of T cell proliferation	0.00415217	0.0422848
regulation of leukocyte proliferation	0.000889075	0.0103245		positive regulation of ERK1 and ERK2 cascade	0.00422001	0.0427216
toll-like receptor 4 signaling pathway	0.000899017	0.0103434		negative regulation of cell killing	0.00422119	0.0427216
positive regulation of mitochondrial membrane permeability	0.000899017	0.0103434		cellular glucose homeostasis	0.00428621	0.0431127
nitric oxide biosynthetic process	0.000903423	0.0103434		pattern recognition receptor signaling pathway	0.00428621	0.0431127
response to oxygen radical	0.000905387	0.0103434		humoral immune response	0.0044058	0.0441796
positive regulation of lamellipodium assembly	0.000905387	0.0103434		negative regulation of transferase activity	0.00454263	0.0454124
regulation of oxidative stress-induced intrinsic apoptotic signaling pathway	0.000905387	0.0103434		response to nutrient	0.0045641	0.0454614
response to nutrient levels	0.000938421	0.0106919		positive regulation of MAPK cascade	0.00457534	0.0454614
ATP synthesis coupled electron transport	0.000947431	0.0107367		regulation of oxidative stress-induced intrinsic apoptotic signaling pathway	0.00466789	0.0461007
mitochondrial ATP synthesis coupled electron transport	0.000947431	0.0107367		negative regulation of intrinsic apoptotic signaling pathway in response to DNA damage	0.00466789	0.0461007
regulation of cell-cell adhesion	0.000953293	0.0107743		hydrogen peroxide metabolic process	0.00479341	0.0470037
stress-activated protein kinase signaling cascade	0.000968952	0.010922		positive regulation of intrinsic apoptotic signaling pathway	0.00479341	0.0470037
lysosome localization	0.00098522	0.0110759		positive regulation of interleukin-6 production	0.00481683	0.0470037
RNA localization	0.00098996	0.0110996		response to vitamin	0.00481683	0.0470037
regulation of reactive oxygen species metabolic process	0.00100694	0.0112601		positive regulation of endothelial cell migration	0.0048957	0.0476311
substantia nigra development	0.00101797	0.0113053		regulation of chemotaxis	0.00496421	0.0481543
ruffle assembly	0.00101797	0.0113053		cellular response to oxygen levels	0.00500618	0.0484177
regulation of regulated secretory pathway	0.001019	0.0113053		maintenance of protein location	0.00503985	0.0484567
regulation of mast cell degranulation	0.00106303	0.0117321		cellular response to leukemia inhibitory factor	0.00503985	0.0484567
modulation by host of viral process	0.00106303	0.0117321		regulation of endothelial cell apoptotic process	0.0050955	0.0488481
response to ethanol	0.00108213	0.0119119		negative regulation of antigen receptor-mediated signaling pathway	0.00514211	0.0491507
neutrophil activation involved in immune response	0.00111634	0.0121932		cell death in response to oxidative stress	0.00527009	0.049936
toll-like receptor 9 signaling pathway	0.00111634	0.0121932		regulation of phagocytosis	0.00527009	0.049936
negative regulation of natural killer cell mediated cytotoxicity	0.00111634	0.0121932		response to leukemia inhibitory factor	0.00527009	0.049936
regulation of telomere maintenance via telomere lengthening	0.00112549	0.0122615
positive regulation of ion transport	0.00114062	0.0123943
intrinsic apoptotic signaling pathway in response to oxidative stress	0.00114865	0.0124496
positive regulation of cell morphogenesis involved in differentiation	0.00116657	0.0126115
negative regulation of proteolysis	0.00119056	0.012838
regulation of intracellular protein transport	0.00123559	0.0132388
regulation of mast cell activation involved in immune response	0.00124013	0.0132388
interleukin-10 production	0.00124026	0.0132388
regulation of interleukin-10 production	0.00124026	0.0132388
response to carbohydrate	0.00124608	0.0132674
intrinsic apoptotic signaling pathway in response to DNA damage	0.00127185	0.0135078
regulated exocytosis	0.00129045	0.013617
cellular respiration	0.00129045	0.013617
regulation of leukocyte degranulation	0.00129179	0.013617
positive regulation of cellular amide metabolic process	0.0013207	0.0138871
regulation of T cell activation	0.00133984	0.0140533
negative regulation of leukocyte mediated immunity	0.00136398	0.0140926
regulation of mitochondrial membrane permeability	0.00136398	0.0140926
regulation of protein import	0.00136398	0.0140926
protein targeting to mitochondrion	0.00136555	0.0140926
T cell activation	0.00136681	0.0140926
regulation of macroautophagy	0.00136775	0.0140926
nitric oxide metabolic process	0.00137358	0.0140926
modulation of process of other organism involved in symbiotic interaction	0.00137358	0.0140926
cellular response to mechanical stimulus	0.00137358	0.0140926
ribosomal small subunit assembly	0.0013846	0.0141029
negative regulation of natural killer cell mediated immunity	0.0013846	0.0141029
modulation by host of viral genome replication	0.0013846	0.0141029
mRNA catabolic process	0.00140632	0.0142897
mitochondrial outer membrane permeabilization	0.00143812	0.0145778
regulation of tumor necrosis factor-mediated signaling pathway	0.00144817	0.0145799
regulation of telomerase activity	0.00144817	0.0145799
negative regulation of protein catabolic process	0.00144868	0.0145799
negative regulation of cytokine production	0.00145814	0.0146403
extrinsic apoptotic signaling pathway via death domain receptors	0.00148749	0.0148644
reactive nitrogen species metabolic process	0.00148749	0.0148644
glutathione metabolic process	0.00149713	0.0148903
reactive oxygen species biosynthetic process	0.00149713	0.0148903
response to hypoxia	0.00150161	0.0148998
regulation of leukocyte chemotaxis	0.00154152	0.0152599
regulation of interleukin-8 production	0.00156961	0.0155017
sperm-egg recognition	0.00161857	0.0159109
positive regulation of membrane permeability	0.00161857	0.0159109
platelet activation	0.00163913	0.0160417
maintenance of protein location in cell	0.0016402	0.0160417
positive regulation of DNA-binding transcription factor activity	0.00165126	0.0160417
positive regulation of microtubule polymerization	0.00165844	0.0160417
response to ATP	0.00165844	0.0160417
negative regulation of exocytosis	0.00165844	0.0160417
response to arsenic-containing substance	0.00165844	0.0160417
interleukin-8 production	0.00168044	0.0162174
negative regulation of calcium ion transport into cytosol	0.00169477	0.0162813
regulation of translation in response to stress	0.00169477	0.0162813
regulation of leukocyte cell-cell adhesion	0.00170608	0.0163528
cellular response to virus	0.00173774	0.0166186
negative regulation of peptidase activity	0.00178553	0.0170371
regulation of focal adhesion assembly	0.00179368	0.0170379
regulation of cell-substrate junction assembly	0.00179368	0.0170379
response to cold	0.00180378	0.0170955
establishment of organelle localization	0.00182356	0.0172443
granulocyte chemotaxis	0.00184937	0.0174493
aging	0.00188722	0.0177668
antigen processing and presentation of peptide antigen via MHC class II	0.00190254	0.0178316
release of sequestered calcium ion into cytosol by sarcoplasmic reticulum	0.00190254	0.0178316
T cell activation via T cell receptor contact with antigen bound to MHC molecule on antigen presenting cell	0.00194106	0.0180326
negative regulation of myeloid leukocyte mediated immunity	0.00194106	0.0180326
regulation of cyclic-nucleotide phosphodiesterase activity	0.00194106	0.0180326
response to nitrosative stress	0.00194106	0.0180326
positive regulation of T cell activation	0.0019577	0.0181473
blood coagulation	0.00204333	0.0188062
positive regulation of ERK1 and ERK2 cascade	0.00204333	0.0188062
response to interferon-alpha	0.00205005	0.0188062
protein localization to cell-cell junction	0.00205005	0.0188062
modulation of process of other organism	0.00205102	0.0188062
natural killer cell mediated cytotoxicity	0.00213389	0.0195237
wound healing	0.00214719	0.019603
release of sequestered calcium ion into cytosol by endoplasmic reticulum	0.00217191	0.0197859
positive regulation of ubiquitin-dependent protein catabolic process	0.00218807	0.0198902
regulation of lyase activity	0.00222189	0.0201544
mononuclear cell migration	0.00228814	0.0207108
positive regulation of binding	0.00230062	0.0207793
negative regulation of response to biotic stimulus	0.00233231	0.0210207
cellular response to hypoxia	0.00235981	0.0212073
negative regulation of catabolic process	0.00236305	0.0212073
cellular response to metal ion	0.00239226	0.0214239
response to nutrient	0.00241328	0.0215586
regulation of cell-substrate adhesion	0.0024175	0.0215586
response to oxygen levels	0.00245148	0.0215872
innate immune response activating cell surface receptor signaling pathway	0.00245362	0.0215872
regulation of nuclease activity	0.00245362	0.0215872
cellular response to low-density lipoprotein particle stimulus	0.00245362	0.0215872
positive regulation of telomere maintenance	0.00245646	0.0215872
apoptotic cell clearance	0.00245646	0.0215872
positive regulation of stress fiber assembly	0.00245646	0.0215872
cellular response to extracellular stimulus	0.00248725	0.0217673
neuron apoptotic process	0.00248725	0.0217673
regulation of cellular response to oxidative stress	0.00251009	0.0219124
hemostasis	0.00251939	0.0219124
coagulation	0.00251939	0.0219124
response to decreased oxygen levels	0.00252666	0.0219306
telomere maintenance	0.00261391	0.0221652
response to organophosphorus	0.00261391	0.0221652
N-acetylneuraminate metabolic process	0.00261662	0.0221652
regulation of NAD(P)H oxidase activity	0.00261662	0.0221652
heme catabolic process	0.00261662	0.0221652
pigment catabolic process	0.00261662	0.0221652
positive regulation of viral entry into host cell	0.00261662	0.0221652
regulation of protein complex stability	0.00261662	0.0221652
macrophage apoptotic process	0.00261662	0.0221652
positive regulation by symbiont of entry into host	0.00261662	0.0221652
regulation of cell communication by electrical coupling involved in cardiac conduction	0.00261662	0.0221652
positive regulation of tumor necrosis factor-mediated signaling pathway	0.00261662	0.0221652
myeloid leukocyte activation	0.00262478	0.0221899
negative regulation of immune effector process	0.00264344	0.0222586
regulation of receptor-mediated endocytosis	0.00264344	0.0222586
regulation of cyclase activity	0.00270915	0.0227214
plasma lipoprotein particle clearance	0.00270915	0.0227214
protein-containing complex disassembly	0.00273378	0.0227591
natural killer cell mediated immunity	0.00273518	0.0227591
positive regulation of chemokine production	0.00273518	0.0227591
regulation of cell-substrate junction organization	0.00273518	0.0227591
regulation of cell shape	0.00275081	0.0228442
cellular response to oxygen levels	0.00277852	0.023029
positive regulation of microtubule polymerization or depolymerization	0.0027924	0.0230537
respiratory burst	0.0027924	0.0230537
response to monosaccharide	0.00284647	0.0234086
regulation of lymphocyte proliferation	0.00284647	0.0234086
cellular response to reactive oxygen species	0.00289218	0.0236891
leukocyte activation involved in immune response	0.00290003	0.0236891
innate immune response-activating signal transduction	0.0029086	0.0236891
removal of superoxide radicals	0.0029086	0.0236891
mitochondrial depolarization	0.0029086	0.0236891
negative regulation of hydrolase activity	0.00292007	0.0237368
regulation of metal ion transport	0.00294025	0.0238549
lamellipodium assembly	0.00296202	0.0239855
regulation of membrane potential	0.00301878	0.0243984
regulation of mononuclear cell proliferation	0.00308331	0.0248724
negative regulation of endopeptidase activity	0.00312557	0.0251653
positive regulation of mitochondrial membrane permeability involved in apoptotic process	0.00314651	0.0252857
regulation of smooth muscle cell proliferation	0.00318745	0.0255452
insulin secretion involved in cellular response to glucose stimulus	0.00320298	0.0255452
leukocyte degranulation	0.00320298	0.0255452
regulation of calcium-mediated signaling	0.00320298	0.0255452
RNA catabolic process	0.00322591	0.0256797
regulation of cell size	0.0033341	0.0264323
cell activation involved in immune response	0.00334103	0.0264323
respiratory electron transport chain	0.00336388	0.0264323
negative regulation of leukocyte mediated cytotoxicity	0.00341802	0.0264323
MyD88-dependent toll-like receptor signaling pathway	0.00341802	0.0264323
cellular response to interferon-beta	0.00341802	0.0264323
negative regulation of protein localization to plasma membrane	0.00341802	0.0264323
porphyrin-containing compound catabolic process	0.00342051	0.0264323
tetrapyrrole catabolic process	0.00342051	0.0264323
negative regulation of leukocyte degranulation	0.00342051	0.0264323
negative regulation of transforming growth factor beta production	0.00342051	0.0264323
regulation of protein deubiquitination	0.00342051	0.0264323
negative regulation of transcription from RNA polymerase II promoter in response to stress	0.00342051	0.0264323
cellular response to oxidised low-density lipoprotein particle stimulus	0.00342051	0.0264323
regulation of RNA binding	0.00342051	0.0264323
calcium ion export across plasma membrane	0.00342051	0.0264323
regulation of calcium ion transport	0.00349202	0.0269357
protein import	0.00351604	0.0270716
positive regulation of leukocyte chemotaxis	0.00352825	0.0270946
response to tumor cell	0.00353185	0.0270946
interferon-beta production	0.00358459	0.0273503
regulation of interferon-beta production	0.00358459	0.0273503
spindle localization	0.00358459	0.0273503
cell-substrate junction assembly	0.00376556	0.0286793
smooth muscle cell proliferation	0.00380706	0.0289433
negative regulation of neuron death	0.00381636	0.0289618
cellular component disassembly	0.00385315	0.0291887
cellular response to decreased oxygen levels	0.00386809	0.0292494
protein export from nucleus	0.00391843	0.0295771
binding of sperm to zona pellucida	0.00394993	0.0297088
cellular response to cadmium ion	0.00394993	0.0297088
cellular response to oxygen radical	0.00398487	0.0298654
cellular response to superoxide	0.00398487	0.0298654
spindle assembly	0.00399907	0.0299187
heterocycle catabolic process	0.00406265	0.0303407
response to ischemia	0.00427474	0.0317563
hydrogen peroxide metabolic process	0.00427474	0.0317563
regulation of phosphoprotein phosphatase activity	0.00427474	0.0317563
response to steroid hormone	0.00433905	0.0321054
TRAIL-activated apoptotic signaling pathway	0.00435971	0.0321054
positive regulation by host of viral process	0.00435971	0.0321054
response to mercury ion	0.00435971	0.0321054
leukocyte aggregation	0.00435971	0.0321054
positive regulation of interleukin-10 production	0.00440223	0.0323059
sarcoplasmic reticulum calcium ion transport	0.00440223	0.0323059
positive regulation of chemotaxis	0.00443222	0.0324697
negative regulation of cellular catabolic process	0.00448544	0.0328027
regulation of chemokine production	0.00455205	0.033175
regulation of response to oxidative stress	0.00455205	0.033175
regulation of ryanodine-sensitive calcium-release channel activity	0.00461204	0.0334967
negative regulation of protein localization to cell periphery	0.00461204	0.0334967
regulation of membrane permeability	0.00463937	0.033631
release of cytochrome c from mitochondria	0.0046544	0.033631
positive regulation of oxidoreductase activity	0.0046544	0.033631
positive regulation of protein kinase B signaling	0.00472441	0.0340786
cellular nitrogen compound catabolic process	0.00474901	0.0341977
chemokine production	0.00484042	0.0347049
receptor metabolic process	0.0048681	0.0347049
regulation of lamellipodium assembly	0.00489022	0.0347049
Rac protein signal transduction	0.00489022	0.0347049
collagen catabolic process	0.00489022	0.0347049
regulation of mast cell activation	0.00489022	0.0347049
regulation of viral entry into host cell	0.00489022	0.0347049
negative regulation of intracellular protein transport	0.00489022	0.0347049
negative regulation of transmembrane transport	0.00489334	0.0347049
cellular response to nutrient levels	0.00503505	0.0355765
response to fungus	0.00505831	0.0355765
zymogen activation	0.00505831	0.0355765
regulation of protein import into nucleus	0.00505831	0.0355765
establishment of protein localization to plasma membrane	0.00505831	0.0355765
leukocyte proliferation	0.00513085	0.0360143
regulation of mitochondrion organization	0.00513759	0.0360143
positive regulation of cellular catabolic process	0.00523106	0.0366087
regulation of neuron death	0.00529107	0.0369675
positive regulation of ATPase activity	0.00530232	0.036985
regulation of telomere maintenance	0.00533279	0.0371362
regulation of protein autophosphorylation	0.00541538	0.0374535
granulocyte activation	0.00541538	0.0374535
negative regulation of vascular associated smooth muscle cell proliferation	0.00541538	0.0374535
polyamine biosynthetic process	0.00544036	0.0374535
regulation of translational initiation in response to stress	0.00544036	0.0374535
actin crosslink formation	0.00544036	0.0374535
membrane hyperpolarization	0.00544036	0.0374535
cell-substrate junction organization	0.00545895	0.0375203
vesicle budding from membrane	0.00548735	0.0375324
heterotypic cell-cell adhesion	0.00548735	0.0375324
ribosome assembly	0.00548735	0.0375324
positive regulation of cell-substrate adhesion	0.00554813	0.0378868
response to hydrogen peroxide	0.00565471	0.0385524
negative regulation of cytokine-mediated signaling pathway	0.00570731	0.0388483
negative regulation of immune response	0.00578625	0.0392844
mitochondrial transmembrane transport	0.00578996	0.0392844
interleukin-12 production	0.00594239	0.0400614
regulation of interleukin-12 production	0.00594239	0.0400614
necrotic cell death	0.00594239	0.0400614
positive regulation of protein localization to plasma membrane	0.00594239	0.0400614
androgen receptor signaling pathway	0.00597915	0.0401173
positive regulation of pattern recognition receptor signaling pathway	0.00597915	0.0401173
negative regulation of response to endoplasmic reticulum stress	0.00597915	0.0401173
regulation of stress-activated protein kinase signaling cascade	0.00602222	0.0403422
tolerance induction	0.0060584	0.0403925
positive regulation of focal adhesion assembly	0.0060584	0.0403925
response to angiotensin	0.0060584	0.0403925
purine ribonucleoside triphosphate metabolic process	0.00610116	0.0405497
positive regulation of chromosome organization	0.00610116	0.0405497
response to purine-containing compound	0.00621162	0.041219
actomyosin structure organization	0.00626574	0.041448
regulation of protein binding	0.00626574	0.041448
response to axon injury	0.00651493	0.042979
positive regulation of catabolic process	0.00651752	0.042979
positive regulation of cell projection organization	0.00653757	0.0430441
regulation of mitochondrial membrane permeability involved in apoptotic process	0.00658297	0.0431623
myeloid cell differentiation	0.00666607	0.0431623
pentose-phosphate shunt	0.00666784	0.0431623
CD40 signaling pathway	0.00666784	0.0431623
Rap protein signal transduction	0.00666784	0.0431623
phosphatidylcholine catabolic process	0.00666784	0.0431623
antiviral innate immune response	0.00666784	0.0431623
calcium ion export	0.00666784	0.0431623
regulation of high voltage-gated calcium channel activity	0.00666784	0.0431623
positive regulation of exosomal secretion	0.00666784	0.0431623
positive regulation of endothelial cell chemotaxis	0.00666784	0.0431623
regulation of chemotaxis	0.00679101	0.0438923
positive regulation of leukocyte proliferation	0.0068103	0.0439485
nucleocytoplasmic transport	0.00686389	0.0439485
nuclear transport	0.00686389	0.0439485
regulation of pattern recognition receptor signaling pathway	0.00687503	0.0439485
negative regulation of protein processing	0.00688288	0.0439485
regulation of monocyte chemotaxis	0.00688288	0.0439485
negative regulation of protein maturation	0.00688288	0.0439485
positive regulation of viral life cycle	0.00688288	0.0439485
neural nucleus development	0.00693404	0.0441418
regulation of insulin secretion involved in cellular response to glucose stimulus	0.00693404	0.0441418
regulation of phosphatase activity	0.00694922	0.044172
aromatic compound catabolic process	0.00706321	0.0448291
positive regulation of stress-activated protein kinase signaling cascade	0.00716271	0.0453925
regulation of protein localization to membrane	0.0071752	0.0454036
regulation of ATPase activity	0.00722823	0.0456708
protein processing	0.00729819	0.0460439
signal transduction in absence of ligand	0.0074724	0.0468632
positive regulation of viral process	0.0074724	0.0468632
mitotic spindle assembly	0.0074724	0.0468632
extrinsic apoptotic signaling pathway in absence of ligand	0.0074724	0.0468632
cellular response to inorganic substance	0.00756278	0.0473598
positive regulation of DNA metabolic process	0.00760262	0.0475388
protein secretion	0.00772273	0.0481386
cellular response to peptide	0.00772273	0.0481386
regulation of release of sequestered calcium ion into cytosol by sarcoplasmic reticulum	0.00777824	0.0481386
antigen processing and presentation of exogenous peptide antigen via MHC class II	0.00777824	0.0481386
positive regulation of macrophage activation	0.00777824	0.0481386
regulation of protein export from nucleus	0.00777824	0.0481386
establishment of protein localization to mitochondrial membrane	0.00777824	0.0481386
negative regulation of response to cytokine stimulus	0.00788173	0.0487077
positive regulation of intracellular transport	0.00789502	0.0487079
response to antibiotic	0.00791633	0.0487079
clathrin-dependent endocytosis	0.00791633	0.0487079
establishment of protein localization to extracellular region	0.00793615	0.0487589
NADPH regeneration	0.00804676	0.0488702
regulation of cell communication by electrical coupling	0.00804676	0.0488702
protein nitrosylation	0.00804676	0.0488702
peptidyl-cysteine S-nitrosylation	0.00804676	0.0488702
sequestering of metal ion	0.00804676	0.0488702
cellular response to ethanol	0.00804676	0.0488702
negative regulation of alcohol biosynthetic process	0.00804676	0.0488702
regulation of integrin-mediated signaling pathway	0.00804676	0.0488702
