# Supplementary material for: Colony‐stimulating factor 1 positive (CSF1+) secretory epithelial cells induce excessive trophoblast invasion in tubal pregnancy rupture
Source: Cell Prolif. 2023 Jan 31;56(7):e13408. doi: 10.1111/cpr.13408 (PMC10334268; doi:10.1111/cpr.13408)
Supplement: Supplementary file 4 — Table S3. GO term analysis of the epithelial cell subsets. [file CPR-56-e13408-s002.xlsx]

## Sheet: IP
Ciliated epithelia				HPIEpc				Unciliated epithelia
Description	pvalue	p.adjust		Description	pvalue	p.adjust		Description	pvalue	p.adjust
cilium organization	4.84079e-84	1.60666e-80		RNA splicing	1.21229e-53	7.1707e-50		detoxification of copper ion	6.81156e-13	1.28738e-10
cilium assembly	2.97864e-76	4.94305e-73		RNA splicing, via transesterification reactions	3.38541e-43	5.36622e-40		stress response to copper ion	6.81156e-13	1.28738e-10
microtubule-based movement	1.99829e-57	2.21077e-54		RNA splicing, via transesterification reactions with bulged adenosine as nucleophile	3.62889e-43	5.36622e-40		detoxification of inorganic compound	1.94058e-12	2.44513e-10
cilium movement	9.35368e-45	7.76121e-42		mRNA splicing, via spliceosome	3.62889e-43	5.36622e-40		stress response to metal ion	2.63236e-12	2.48758e-10
axoneme assembly	1.16608e-40	7.74047e-38		regulation of mRNA metabolic process	3.58029e-36	4.23548e-33		cellular response to zinc ion	9.59854e-12	7.2565e-10
microtubule bundle formation	5.01793e-37	2.77575e-34		ribonucleoprotein complex biogenesis	3.93126e-34	3.87556e-31		cellular response to copper ion	2.21508e-11	1.3955e-09
cilium or flagellum-dependent cell motility	8.3613e-32	3.46889e-29		in utero embryonic development	6.82674e-08	2.76576e-06		cellular zinc ion homeostasis	1.12577e-10	6.07914e-09
cilium-dependent cell motility	8.3613e-32	3.46889e-29		regulation of RNA splicing	4.24985e-29	3.59112e-26		zinc ion homeostasis	1.47435e-10	6.19226e-09
microtubule-based transport	1.50352e-30	5.54466e-28		regulation of mRNA processing	1.81028e-26	1.33848e-23		cellular response to cadmium ion	1.47435e-10	6.19226e-09
intraciliary transport	3.6051e-26	1.19653e-23		placenta development	2.07693e-06	5.63535e-05		response to copper ion	1.90416e-10	7.19772e-09
cilium movement involved in cell motility	1.35484e-23	4.08791e-21		RNA catabolic process	5.02211e-26	3.30064e-23		response to zinc ion	1.01765e-09	3.49703e-08
epithelial cilium movement involved in extracellular fluid movement	6.47555e-21	1.79103e-18		regulation of mRNA splicing, via spliceosome	1.01041e-24	5.9766e-22		detoxification	1.94166e-09	6.11624e-08
extracellular transport	4.49959e-20	1.14878e-17		mRNA catabolic process	3.60773e-22	1.93998e-19		response to cadmium ion	2.30379e-09	6.69871e-08
motile cilium assembly	2.80604e-19	6.65231e-17		nucleobase-containing compound catabolic process	6.00249e-21	2.95873e-18		cellular transition metal ion homeostasis	3.3145e-08	8.94915e-07
axonemal dynein complex assembly	3.49464e-17	7.4103e-15		RNA localization	4.31811e-20	1.96474e-17		negative regulation of growth	3.73164e-08	9.40374e-07
flagellated sperm motility	3.79557e-17	7.4103e-15		translational initiation	8.94811e-20	3.78058e-17		response to toxic substance	5.04916e-08	1.19286e-06
sperm motility	3.79557e-17	7.4103e-15		regulation of translation	2.09039e-19	8.24309e-17		transition metal ion homeostasis	8.27678e-08	1.84037e-06
determination of left/right symmetry	6.96487e-16	1.28424e-13		ribonucleoprotein complex subunit organization	4.41638e-19	1.63268e-16		cellular response to metal ion	4.87286e-07	1.0233e-05
determination of bilateral symmetry	3.68019e-15	6.42871e-13		heterocycle catabolic process	5.17119e-19	1.79927e-16		cellular response to inorganic substance	9.60849e-07	1.91158e-05
specification of symmetry	4.39001e-15	7.28522e-13		ribonucleoprotein complex assembly	9.19774e-19	3.02248e-16		response to metal ion	1.11365e-05	0.00021048
cytoskeleton-dependent intracellular transport	8.05184e-15	1.27257e-12		cellular nitrogen compound catabolic process	1.62524e-18	5.05964e-16		cellular divalent inorganic cation homeostasis	3.97878e-05	0.00071618
transport along microtubule	1.47394e-14	2.22364e-12		viral process	2.75217e-18	8.13955e-16		reactive oxygen species metabolic process	0.00101721	0.0174776
protein localization to cilium	6.33744e-14	9.1452e-12		aromatic compound catabolic process	3.94761e-18	1.11191e-15		cellular response to ionizing radiation	0.00169004	0.0277754
smoothened signaling pathway	7.36834e-13	1.01898e-10		ribosome biogenesis	1.16386e-17	3.12921e-15		antimicrobial humoral immune response mediated by antimicrobial peptide	0.00203008	0.0319738
non-motile cilium assembly	5.14833e-12	6.83492e-10		organic cyclic compound catabolic process	2.7032e-17	6.95191e-15
protein-containing complex localization	4.48021e-11	5.71916e-09		proteasomal protein catabolic process	3.07105e-17	7.56887e-15
regulation of microtubule-based process	5.34723e-11	6.57314e-09		chromosome segregation	3.44905e-17	8.16045e-15
intraciliary retrograde transport	8.1369e-11	9.64513e-09		regulation of RNA stability	1.00672e-16	2.29028e-14
pattern specification process	1.25258e-10	1.43356e-08		regulation of mRNA stability	1.71091e-16	3.74816e-14
regulation of cilium movement	2.81624e-10	3.11571e-08		nucleocytoplasmic transport	1.98916e-16	4.05721e-14
inner dynein arm assembly	7.66018e-10	8.20133e-08		nuclear transport	1.98916e-16	4.05721e-14
regulation of microtubule-based movement	1.23826e-09	1.28431e-07		DNA replication	2.18801e-16	4.31404e-14
regulation of cilium assembly	4.87347e-09	4.90153e-07		regulation of mRNA catabolic process	5.31389e-16	1.01392e-13
left/right pattern formation	1.09532e-08	1.06923e-06		regulation of mitotic cell cycle	7.45936e-16	1.37882e-13
regulation of cilium beat frequency	1.70647e-08	1.61822e-06		rRNA processing	8.20181e-16	1.47011e-13
sperm axoneme assembly	5.37229e-08	4.81909e-06		rRNA metabolic process	1.05824e-15	1.7981e-13
sperm flagellum assembly	5.37229e-08	4.81909e-06		regulation of chromosome organization	1.06397e-15	1.7981e-13
epithelial cilium movement involved in determination of left/right asymmetry	1.13329e-07	9.89837e-06		positive regulation of mRNA metabolic process	3.2947e-15	5.41338e-13
outer dynein arm assembly	3.93677e-07	3.35029e-05		chromatin organization	3.65868e-15	5.84894e-13
spermatid differentiation	4.5341e-07	3.76217e-05		ncRNA processing	6.24557e-15	9.72173e-13
spermatid development	1.27458e-06	0.000103178		establishment of RNA localization	9.50314e-15	1.44131e-12
ventricular system development	3.13706e-06	0.000247902		alternative mRNA splicing, via spliceosome	1.48915e-14	2.20209e-12
regulation of smoothened signaling pathway	1.54872e-05	0.0011954		nucleic acid transport	1.58615e-14	2.23383e-12
regulation of microtubule cytoskeleton organization	3.6231e-05	0.00270166		RNA transport	1.58615e-14	2.23383e-12
urogenital system development	3.66299e-05	0.00270166		proteasome-mediated ubiquitin-dependent protein catabolic process	1.64253e-14	2.25944e-12
renal system development	7.23557e-05	0.00522062		mitotic cell cycle phase transition	1.77864e-14	2.39106e-12
regulation of plasma membrane bounded cell projection assembly	9.99597e-05	0.0069118		regulation of protein catabolic process	2.27328e-14	2.9881e-12
regulation of organelle assembly	9.99597e-05	0.0069118		positive regulation of cellular catabolic process	2.91906e-14	3.75353e-12
regulation of cell projection assembly	0.000112026	0.00758806		non-membrane-bounded organelle assembly	4.92329e-14	6.19601e-12
protein localization to ciliary membrane	0.000115224	0.00764855		telomere maintenance	7.38204e-14	9.09683e-12
positive regulation of cilium assembly	0.000146016	0.00950246		protein localization to nucleus	1.62559e-13	1.96232e-11
kidney development	0.000150214	0.00958773		positive regulation of catabolic process	1.80621e-13	2.13675e-11
neural tube patterning	0.000175646	0.0109994		histone modification	2.06938e-13	2.40007e-11
regulation of microtubule polymerization or depolymerization	0.000181578	0.0111603		protein folding	2.15045e-13	2.40905e-11
neural tube development	0.000198844	0.0119994		establishment of protein localization to organelle	2.18739e-13	2.40905e-11
regionalization	0.000237681	0.0140869		sister chromatid segregation	2.23726e-13	2.40905e-11
negative regulation of humoral immune response	0.000393972	0.0229402		nuclear-transcribed mRNA catabolic process	2.24003e-13	2.40905e-11
microtubule polymerization or depolymerization	0.000495774	0.0283703		regulation of DNA metabolic process	2.40478e-13	2.54005e-11
cellular process involved in reproduction in multicellular organism	0.000575772	0.0323896		cytoplasmic translational initiation	3.2074e-13	3.32838e-11
germ cell development	0.00070348	0.0389141		protein import	5.91764e-13	6.03497e-11
positive regulation of microtubule polymerization	0.000853519	0.0464398		nucleobase-containing compound transport	6.67022e-13	6.68717e-11
				mitotic nuclear division	7.74234e-13	7.63265e-11
				regulation of proteasomal protein catabolic process	8.09392e-13	7.84845e-11
				ncRNA metabolic process	8.88991e-13	8.48126e-11
				regulation of translational initiation	1.55488e-12	1.45986e-10
				regulation of mitotic cell cycle phase transition	2.61536e-12	2.41716e-10
				positive regulation of cell cycle	4.28913e-12	3.90311e-10
				mRNA transport	4.41526e-12	3.95701e-10
				macromolecule methylation	7.24843e-12	6.39917e-10
				regulation of cellular protein catabolic process	7.82346e-12	6.80526e-10
				negative regulation of mRNA metabolic process	1.03007e-11	8.83021e-10
				regulation of alternative mRNA splicing, via spliceosome	1.32283e-11	1.11779e-09
				positive regulation of cell cycle process	1.35439e-11	1.12249e-09
				regulation of nucleocytoplasmic transport	1.36635e-11	1.12249e-09
				nuclear chromosome segregation	1.62348e-11	1.31547e-09
				regulation of cell cycle phase transition	3.44184e-11	2.75114e-09
				regulation of proteolysis involved in cellular protein catabolic process	5.20281e-11	4.10328e-09
				RNA destabilization	5.81163e-11	4.52313e-09
				DNA conformation change	7.95908e-11	6.11402e-09
				nuclear division	8.70185e-11	6.5989e-09
				viral gene expression	1.02642e-10	7.68518e-09
				DNA geometric change	1.19546e-10	8.83894e-09
				methylation	1.46794e-10	1.07196e-08
				circadian rhythm	1.50117e-10	1.08286e-08
				organelle fission	1.78808e-10	1.27428e-08
				positive regulation of protein localization to nucleus	1.97144e-10	1.38822e-08
				telomere organization	2.11884e-10	1.45732e-08
				import into nucleus	2.11884e-10	1.45732e-08
				mitotic spindle organization	2.50583e-10	1.70368e-08
				formation of cytoplasmic translation initiation complex	2.6458e-10	1.75842e-08
				viral translation	2.6458e-10	1.75842e-08
				protein import into nucleus	2.76096e-10	1.81456e-08
				protein methylation	2.82633e-10	1.81714e-08
				protein alkylation	2.82633e-10	1.81714e-08
				protein-DNA complex subunit organization	2.99178e-10	1.90284e-08
				mRNA destabilization	3.24874e-10	2.04429e-08
				positive regulation of translation	3.64102e-10	2.26701e-08
				microtubule cytoskeleton organization involved in mitosis	4.66816e-10	2.87626e-08
				spindle organization	5.41e-10	3.29898e-08
				DNA biosynthetic process	7.16418e-10	4.3241e-08
				positive regulation of chromosome organization	7.65157e-10	4.57162e-08
				regulation of proteasomal ubiquitin-dependent protein catabolic process	7.85519e-10	4.60034e-08
				maintenance of cell number	7.85519e-10	4.60034e-08
				peptidyl-lysine modification	8.11996e-10	4.70878e-08
				positive regulation of mRNA catabolic process	9.23908e-10	5.30574e-08
				regulation of protein localization to nucleus	1.30407e-09	7.40035e-08
				chromatin remodeling	1.31367e-09	7.40035e-08
				negative regulation of mRNA splicing, via spliceosome	1.49957e-09	8.36787e-08
				mitotic sister chromatid segregation	1.65853e-09	9.16842e-08
				positive regulation of DNA metabolic process	1.90679e-09	1.04044e-07
				rhythmic process	1.9173e-09	1.04044e-07
				regulation of protein-containing complex assembly	2.54683e-09	1.3695e-07
				positive regulation of RNA splicing	3.43365e-09	1.82973e-07
				positive regulation of viral process	4.34027e-09	2.2922e-07
				negative regulation of translation	4.42645e-09	2.31703e-07
				positive regulation of cellular amide metabolic process	4.47182e-09	2.32025e-07
				stem cell population maintenance	4.61373e-09	2.37306e-07
				viral life cycle	5.48389e-09	2.79631e-07
				regulation of DNA replication	5.7123e-09	2.88788e-07
				DNA duplex unwinding	6.87234e-09	3.44491e-07
				positive regulation of nucleocytoplasmic transport	7.06032e-09	3.50939e-07
				nuclear export	7.82313e-09	3.85615e-07
				regulation of telomere maintenance	8.25894e-09	4.03733e-07
				negative regulation of RNA splicing	9.21559e-09	4.46805e-07
				telomere maintenance via telomere lengthening	1.14486e-08	5.50558e-07
				positive regulation of cell cycle phase transition	1.29642e-08	6.16436e-07
				aerobic respiration	1.3027e-08	6.16436e-07
				histone methylation	1.4411e-08	6.76518e-07
				negative regulation of mRNA processing	1.55812e-08	7.25691e-07
				regulation of DNA biosynthetic process	1.64376e-08	7.58731e-07
				positive regulation of mitotic cell cycle	1.65471e-08	7.58731e-07
				nuclear-transcribed mRNA catabolic process, deadenylation-dependent decay	1.85436e-08	8.43734e-07
				telomere maintenance via telomerase	1.90941e-08	8.62148e-07
				G1/S transition of mitotic cell cycle	2.05483e-08	9.20781e-07
				positive regulation of mitotic cell cycle phase transition	2.53791e-08	1.1287e-06
				positive regulation of cellular protein catabolic process	2.99147e-08	1.32049e-06
				cellular response to leukemia inhibitory factor	3.36945e-08	1.47632e-06
				cell cycle G1/S phase transition	3.8907e-08	1.69217e-06
				DNA-dependent DNA replication	3.97463e-08	1.71605e-06
				response to leukemia inhibitory factor	4.45048e-08	1.90758e-06
				regulation of histone modification	4.8838e-08	2.07825e-06
				viral genome replication	5.16242e-08	2.18112e-06
				regulation of protein import	5.21833e-08	2.18911e-06
				negative regulation of cellular amide metabolic process	5.52559e-08	2.30168e-06
				regulation of ubiquitin-dependent protein catabolic process	6.1013e-08	2.52372e-06
				cytoplasmic translation	6.49332e-08	2.66722e-06
				negative regulation of organelle organization	6.68004e-08	2.725e-06
				spindle assembly	7.38682e-08	2.97232e-06
				positive regulation of mRNA processing	9.80118e-08	3.91716e-06
				response to steroid hormone	1.03156e-07	4.09508e-06
				mitotic spindle assembly	1.04988e-07	4.14002e-06
				protein-DNA complex assembly	1.10041e-07	4.31055e-06
				positive regulation of mRNA splicing, via spliceosome	1.19376e-07	4.64546e-06
				negative regulation of translational initiation	1.31949e-07	5.10118e-06
				reproductive structure development	1.33972e-07	5.14573e-06
				RNA-dependent DNA biosynthetic process	1.36936e-07	5.22564e-06
				oxidative phosphorylation	1.40984e-07	5.34564e-06
				positive regulation of DNA biosynthetic process	1.46937e-07	5.53588e-06
				IRES-dependent viral translational initiation	1.64908e-07	6.17363e-06
				regulation of gene silencing by miRNA	1.76984e-07	6.58403e-06
				reproductive system development	1.84899e-07	6.8355e-06
				RNA 3'-end processing	1.94648e-07	7.1512e-06
				modulation of process of other organism involved in symbiotic interaction	1.98748e-07	7.25677e-06
				ribosomal large subunit biogenesis	2.29074e-07	8.31271e-06
				negative regulation of mitotic cell cycle	2.32288e-07	8.37796e-06
				gland development	2.40287e-07	8.61393e-06
				positive regulation of viral genome replication	2.47729e-07	8.82721e-06
				positive regulation of proteolysis	2.57434e-07	9.1181e-06
				negative regulation of cell cycle	2.62721e-07	9.24998e-06
				regulation of protein modification by small protein conjugation or removal	2.69989e-07	9.44961e-06
				mitochondrial transmembrane transport	2.73118e-07	9.50288e-06
				protein polymerization	2.75223e-07	9.52013e-06
				protein localization to chromosome	2.77414e-07	9.54015e-06
				positive regulation of protein-containing complex assembly	3.11655e-07	1.06557e-05
				positive regulation of proteasomal protein catabolic process	4.02856e-07	1.36948e-05
				regulation of protein import into nucleus	4.07886e-07	1.37866e-05
				regulation of protein polymerization	4.16027e-07	1.39818e-05
				cell cycle checkpoint signaling	4.29034e-07	1.42569e-05
				peptidyl-lysine acetylation	4.29034e-07	1.42569e-05
				spliceosomal complex assembly	4.41704e-07	1.4596e-05
				positive regulation of protein import	4.63082e-07	1.52174e-05
				generation of precursor metabolites and energy	5.19623e-07	1.69811e-05
				positive regulation of telomere maintenance	5.5851e-07	1.80524e-05
				regulation of posttranscriptional gene silencing	5.5851e-07	1.80524e-05
				regulation of telomere maintenance via telomere lengthening	5.6847e-07	1.82745e-05
				mitochondrial transport	6.22186e-07	1.98931e-05
				maturation of LSU-rRNA	6.27248e-07	1.99472e-05
				cellular respiration	6.4149e-07	2.0291e-05
				double-strand break repair via homologous recombination	6.79335e-07	2.13737e-05
				regulation of protein stability	6.83971e-07	2.14058e-05
				positive regulation of protein catabolic process	7.40103e-07	2.30406e-05
				regulation of gene silencing	7.64232e-07	2.36672e-05
				sister chromatid cohesion	7.85161e-07	2.41887e-05
				regulation of gene silencing by RNA	7.99634e-07	2.45069e-05
				regulation of supramolecular fiber organization	8.61137e-07	2.62558e-05
				negative regulation of mitotic cell cycle phase transition	8.85308e-07	2.68543e-05
				negative regulation of cell cycle process	9.03604e-07	2.72695e-05
				regulation of actin filament-based process	9.52774e-07	2.86074e-05
				recombinational repair	9.95881e-07	2.97507e-05
				positive regulation of protein import into nucleus	1.13403e-06	3.37076e-05
				positive regulation of telomere maintenance via telomere lengthening	1.18827e-06	3.5143e-05
				regulation of cyclin-dependent protein kinase activity	1.21217e-06	3.56715e-05
				response to oxidative stress	1.26239e-06	3.69655e-05
				positive regulation of cell development	1.46637e-06	4.27269e-05
				nuclear-transcribed mRNA catabolic process, exonucleolytic	1.54306e-06	4.47303e-05
				cell cycle G2/M phase transition	1.55025e-06	4.47303e-05
				histone lysine methylation	1.56838e-06	4.50338e-05
				DNA recombination	1.58785e-06	4.50857e-05
				regulation of cyclin-dependent protein serine/threonine kinase activity	1.59157e-06	4.50857e-05
				regulation of intracellular transport	1.60068e-06	4.50857e-05
				cellular response to chemical stress	1.60068e-06	4.50857e-05
				energy derivation by oxidation of organic compounds	1.64003e-06	4.59754e-05
				RNA export from nucleus	1.66691e-06	4.65083e-05
				regulation of cellular component size	1.70225e-06	4.72713e-05
				internal protein amino acid acetylation	1.73127e-06	4.78525e-05
				protein acetylation	1.75313e-06	4.82316e-05
				positive regulation by host of viral transcription	1.77873e-06	4.87093e-05
				modulation by host of symbiont process	1.80183e-06	4.91144e-05
				double-strand break repair	2.1286e-06	5.73142e-05
				negative regulation of RNA catabolic process	2.14187e-06	5.73142e-05
				positive regulation of cellular protein localization	2.15095e-06	5.73142e-05
				positive regulation of proteolysis involved in cellular protein catabolic process	2.1511e-06	5.73142e-05
				kinetochore organization	2.26295e-06	6.00239e-05
				ncRNA catabolic process	2.50858e-06	6.62422e-05
				biological process involved in symbiotic interaction	2.5435e-06	6.68657e-05
				regulation of chromosome segregation	2.64193e-06	6.9146e-05
				cellular response to radiation	2.67159e-06	6.96144e-05
				cellular response to steroid hormone stimulus	2.71656e-06	7.04755e-05
				negative regulation of chromosome organization	2.7304e-06	7.05254e-05
				mitotic cell cycle checkpoint signaling	2.8789e-06	7.40378e-05
				regulation of cell cycle G2/M phase transition	2.97339e-06	7.61367e-05
				histone acetylation	3.11066e-06	7.93084e-05
				response to radiation	3.20771e-06	8.14319e-05
				internal peptidyl-lysine acetylation	3.24421e-06	8.20065e-05
				positive regulation of histone modification	3.33009e-06	8.38191e-05
				cellular response to abiotic stimulus	3.40462e-06	8.49719e-05
				cellular response to environmental stimulus	3.40462e-06	8.49719e-05
				actin polymerization or depolymerization	3.5439e-06	8.80762e-05
				negative regulation of cell cycle phase transition	3.64112e-06	9.01139e-05
				regulation of telomere maintenance via telomerase	3.68485e-06	9.04395e-05
				regulation of DNA-templated transcription, elongation	3.68485e-06	9.04395e-05
				negative regulation of catabolic process	4.19602e-06	0.00010256
				G2/M transition of mitotic cell cycle	4.45753e-06	0.000108503
				circadian regulation of gene expression	4.59676e-06	0.000111434
				response to UV	4.93676e-06	0.000119188
				response to peptide hormone	5.07749e-06	0.000122087
				ATP metabolic process	5.15375e-06	0.000123419
				regulation of G2/M transition of mitotic cell cycle	5.22164e-06	0.00012454
				actin filament polymerization	5.59493e-06	0.000132908
				regulation of protein ubiquitination	6.27527e-06	0.000148473
				Wnt signaling pathway	6.72398e-06	0.000158165
				regulation of intracellular protein transport	6.73838e-06	0.000158165
				myeloid cell homeostasis	7.078e-06	0.00016548
				regulation of actin cytoskeleton organization	7.32311e-06	0.000170536
				protein localization to chromosome, telomeric region	7.41568e-06	0.000172015
				DNA integrity checkpoint signaling	7.48814e-06	0.000173017
				protein-containing complex disassembly	7.85578e-06	0.000180805
				cell-cell signaling by wnt	8.02059e-06	0.000183883
				regulation of actin polymerization or depolymerization	8.61404e-06	0.000196093
				DNA-templated transcription, elongation	8.61948e-06	0.000196093
				RNA phosphodiester bond hydrolysis, exonucleolytic	8.71013e-06	0.000197396
				regulation of response to DNA damage stimulus	9.15665e-06	0.000206724
				ruffle organization	9.32807e-06	0.000209793
				DNA strand elongation involved in DNA replication	9.69118e-06	0.000216315
				regulation of mammary gland epithelial cell proliferation	9.69118e-06	0.000216315
				regulation of actin filament length	9.91916e-06	0.000220571
				DNA strand elongation	1.03242e-05	0.00022857
				regulation of telomerase activity	1.03562e-05	0.00022857
				response to ionizing radiation	1.08366e-05	0.000238285
				DNA replication initiation	1.10646e-05	0.000241467
				positive regulation of telomere maintenance via telomerase	1.10646e-05	0.000241467
				positive regulation of intracellular transport	1.11038e-05	0.000241467
				regulation of actin filament polymerization	1.15202e-05	0.000248692
				signal transduction in response to DNA damage	1.15202e-05	0.000248692
				centromere complex assembly	1.16992e-05	0.000251639
				regulation of binding	1.19367e-05	0.000255599
				regulation of actin filament organization	1.19697e-05	0.000255599
				establishment of protein localization to mitochondrion	1.20487e-05	0.00025636
				'de novo' protein folding	1.23851e-05	0.000262574
				homeostasis of number of cells	1.25383e-05	0.000264871
				regulation of sister chromatid segregation	1.29637e-05	0.000271917
				cellular response to ionizing radiation	1.29637e-05	0.000271917
				protein stabilization	1.30924e-05	0.000272889
				chaperone-mediated protein folding	1.31024e-05	0.000272889
				DNA damage checkpoint signaling	1.34565e-05	0.000279281
				positive regulation of protein polymerization	1.40697e-05	0.000290988
				regulation of mitotic nuclear division	1.49685e-05	0.000308497
				regulation of protein serine/threonine kinase activity	1.53879e-05	0.00031604
				intracellular steroid hormone receptor signaling pathway	1.61619e-05	0.000330788
				negative regulation of proteasomal ubiquitin-dependent protein catabolic process	1.64791e-05	0.000336116
				negative regulation of mRNA catabolic process	1.69348e-05	0.000343046
				regulation of peptidyl-lysine acetylation	1.69348e-05	0.000343046
				negative regulation of cellular catabolic process	1.72084e-05	0.000347399
				respiratory tube development	1.76365e-05	0.000354829
				protein refolding	1.77137e-05	0.000355174
				protein targeting to mitochondrion	1.8258e-05	0.000364851
				ossification	1.84098e-05	0.000366647
				RNA phosphodiester bond hydrolysis	2.02923e-05	0.000402782
				regulation of intrinsic apoptotic signaling pathway	2.05878e-05	0.00040728
				regulation of histone methylation	2.16661e-05	0.000427184
				regulation of apoptotic signaling pathway	2.17772e-05	0.000427948
				lung development	2.35138e-05	0.000460544
				intracellular receptor signaling pathway	2.40384e-05	0.000468894
				transcription preinitiation complex assembly	2.40987e-05	0.000468894
				exonucleolytic catabolism of deadenylated mRNA	2.42216e-05	0.00046974
				steroid hormone mediated signaling pathway	2.61474e-05	0.000505431
				protein-DNA complex disassembly	2.64249e-05	0.000506483
				spliceosomal snRNP assembly	2.64587e-05	0.000506483
				viral transcription	2.64587e-05	0.000506483
				regulation of G1/S transition of mitotic cell cycle	2.67577e-05	0.000510555
				regulation of transcription elongation from RNA polymerase II promoter	2.7128e-05	0.000515956
				regulation of mitotic sister chromatid separation	2.83047e-05	0.000534896
				RNA stabilization	2.83047e-05	0.000534896
				protein localization to mitochondrion	2.88072e-05	0.000542658
				aging	2.89722e-05	0.000544034
				cell cycle DNA replication	2.91804e-05	0.000546208
				peptidyl-lysine methylation	2.9854e-05	0.000557055
				nucleosome organization	3.16469e-05	0.000588652
				actin filament organization	3.23835e-05	0.000600466
				heterochromatin organization	3.29709e-05	0.000606543
				regulation of DNA-dependent DNA replication	3.29709e-05	0.000606543
				regeneration	3.30256e-05	0.000606543
				animal organ regeneration	3.3224e-05	0.000606543
				ribonucleoprotein complex export from nucleus	3.3224e-05	0.000606543
				nuclear-transcribed mRNA catabolic process, nonsense-mediated decay	3.46485e-05	0.000628668
				nuclear DNA replication	3.46485e-05	0.000628668
				cellular response to oxidative stress	3.48903e-05	0.000629195
				intrinsic apoptotic signaling pathway	3.48903e-05	0.000629195
				protein acylation	3.63044e-05	0.000652708
				response to gamma radiation	3.66673e-05	0.000655248
				mRNA stabilization	3.66673e-05	0.000655248
				embryonic placenta development	3.865e-05	0.000687221
				regulation of circadian rhythm	3.86888e-05	0.000687221
				regulation of signal transduction by p53 class mediator	3.98336e-05	0.000704635
				response to arsenic-containing substance	4.00266e-05	0.000704635
				regulation of chromatin organization	4.00266e-05	0.000704635
				ribonucleoprotein complex localization	4.14725e-05	0.00072577
				regulation of protein acetylation	4.14725e-05	0.00072577
				mitotic sister chromatid separation	4.60638e-05	0.000803738
				production of miRNAs involved in gene silencing by miRNA	4.69953e-05	0.000817579
				metaphase/anaphase transition of mitotic cell cycle	4.74253e-05	0.000822426
				NADH dehydrogenase complex assembly	4.783e-05	0.000822426
				mitochondrial respiratory chain complex I assembly	4.783e-05	0.000822426
				regulation of substrate adhesion-dependent cell spreading	4.783e-05	0.000822426
				blastocyst formation	4.90353e-05	0.000840706
				regulation of protein localization to chromosome, telomeric region	5.07525e-05	0.000865133
				protein localization to nucleoplasm	5.07525e-05	0.000865133
				chromatin assembly or disassembly	5.37219e-05	0.000913118
				modulation of process of other organism	5.60148e-05	0.000949363
				response to topologically incorrect protein	5.63694e-05	0.000952642
				regulation of transcription by RNA polymerase I	5.79555e-05	0.000973882
				positive regulation of telomerase activity	5.79555e-05	0.000973882
				ATP synthesis coupled electron transport	5.84923e-05	0.00097735
				mitochondrial ATP synthesis coupled electron transport	5.84923e-05	0.00097735
				nucleoside triphosphate metabolic process	5.89852e-05	0.000982809
				formation of translation preinitiation complex	6.02578e-05	0.000992828
				regulation of establishment of protein localization to telomere	6.02578e-05	0.000992828
				regulation of protein localization to Cajal body	6.02578e-05	0.000992828
				positive regulation of protein localization to Cajal body	6.02578e-05	0.000992828
				cellular component disassembly	6.09426e-05	0.00100132
				respiratory system development	6.13451e-05	0.00100514
				positive regulation of intracellular protein transport	6.47439e-05	0.0010542
				positive regulation of proteasomal ubiquitin-dependent protein catabolic process	6.48739e-05	0.0010542
				cellular response to UV	6.48739e-05	0.0010542
				osteoblast differentiation	6.54046e-05	0.00105991
				positive regulation of cell cycle G2/M phase transition	6.63754e-05	0.00106978
				positive regulation of gene silencing by miRNA	6.63754e-05	0.00106978
				nucleosome disassembly	6.79209e-05	0.00109172
				regulation of spindle organization	6.83787e-05	0.0010961
				mammary gland epithelial cell proliferation	7.26572e-05	0.00115529
				stress granule assembly	7.26572e-05	0.00115529
				embryonic placenta morphogenesis	7.26572e-05	0.00115529
				transcription elongation from RNA polymerase II promoter	7.31318e-05	0.00115972
				ruffle assembly	7.54345e-05	0.00119304
				response to unfolded protein	7.59812e-05	0.00119848
				mRNA splice site selection	7.93213e-05	0.00124783
				canonical Wnt signaling pathway	7.97791e-05	0.00124974
				establishment or maintenance of cell polarity	8.02754e-05	0.00124974
				dsRNA processing	8.04988e-05	0.00124974
				regulation of histone acetylation	8.04988e-05	0.00124974
				production of small RNA involved in gene silencing by RNA	8.04988e-05	0.00124974
				DNA packaging	8.09667e-05	0.00125371
				regulation of neurogenesis	8.16987e-05	0.00126174
				regulation of mitotic spindle organization	8.24643e-05	0.00127025
				regulation of cell cycle G1/S phase transition	8.32635e-05	0.00127923
				positive regulation of protein modification by small protein conjugation or removal	8.80874e-05	0.00134984
				electron transport chain	9.24458e-05	0.00141296
				positive regulation of posttranscriptional gene silencing	9.69194e-05	0.00145903
				regulation of ruffle assembly	9.69194e-05	0.00145903
				metaphase/anaphase transition of cell cycle	9.697e-05	0.00145903
				signal transduction by p53 class mediator	9.70677e-05	0.00145903
				maturation of LSU-rRNA from tricistronic rRNA transcript (SSU-rRNA, 5.8S rRNA, LSU-rRNA)	9.76798e-05	0.00145903
				histone H3-K36 methylation	9.76798e-05	0.00145903
				COPII-coated vesicle cargo loading	9.76798e-05	0.00145903
				response to interleukin-7	9.76798e-05	0.00145903
				cellular response to interleukin-7	9.76798e-05	0.00145903
				positive regulation of establishment of protein localization	0.000101393	0.00150696
				regulation of mitotic metaphase/anaphase transition	0.000101398	0.00150696
				regulation of nuclear division	0.000101904	0.00151068
				miRNA metabolic process	0.000109806	0.0016197
				RIG-I signaling pathway	0.000109806	0.0016197
				regulation of cell-substrate adhesion	0.000112321	0.00165269
				positive regulation of transcription by RNA polymerase I	0.000117778	0.00172868
				hormone-mediated signaling pathway	0.000125105	0.00183168
				purine nucleoside triphosphate metabolic process	0.000127368	0.00186013
				positive regulation of substrate adhesion-dependent cell spreading	0.000127677	0.00186013
				double-strand break repair via break-induced replication	0.000130093	0.00186771
				sno(s)RNA 3'-end processing	0.000130093	0.00186771
				regulation of establishment of protein localization to chromosome	0.000130093	0.00186771
				protein localization to nuclear body	0.000130093	0.00186771
				positive regulation of protein localization to chromosome, telomeric region	0.000130093	0.00186771
				protein localization to Cajal body	0.000130093	0.00186771
				regulation of mitotic sister chromatid segregation	0.000134084	0.00192036
				mitochondrial electron transport, NADH to ubiquinone	0.000135634	0.00193787
				regulation of chromosome separation	0.000140172	0.00199787
				response to endoplasmic reticulum stress	0.000144141	0.00204459
				response to transforming growth factor beta	0.000144141	0.00204459
				histone H4 acetylation	0.000151398	0.00214238
				regulation of DNA repair	0.00015798	0.00222488
				DNA-templated transcription, initiation	0.00015798	0.00222488
				mRNA 3'-end processing	0.000161544	0.00226967
				mitotic sister chromatid cohesion	0.00016199	0.00227054
				protein export from nucleus	0.000169776	0.00237208
				cell-substrate junction organization	0.000170036	0.00237208
				cellular response to virus	0.00017133	0.00238451
				positive regulation of neurogenesis	0.000173019	0.00240237
				sno(s)RNA metabolic process	0.000175495	0.00241408
				negative regulation of transcription elongation from RNA polymerase II promoter	0.000175495	0.00241408
				establishment of protein localization to telomere	0.000175495	0.00241408
				mRNA methylation	0.000175495	0.00241408
				positive regulation of protein ubiquitination	0.000181922	0.00249668
				chromatin disassembly	0.000188884	0.00257431
				regulation of translation in response to stress	0.000188884	0.00257431
				cellular response to arsenic-containing substance	0.000188884	0.00257431
				positive regulation of cytoskeleton organization	0.000192225	0.00261381
				regulation of cell morphogenesis involved in differentiation	0.000193252	0.00262176
				response to ketone	0.00019932	0.00269789
				regulation of metaphase/anaphase transition of cell cycle	0.000201924	0.0027269
				mitotic DNA integrity checkpoint signaling	0.000206184	0.00277808
				DNA modification	0.000211443	0.00284246
				peptidyl-proline modification	0.000214504	0.00287057
				positive regulation of cell cycle G1/S phase transition	0.000214504	0.00287057
				negative regulation of sister chromatid segregation	0.000227045	0.00301792
				negative regulation of mitotic sister chromatid segregation	0.000227045	0.00301792
				negative regulation of mitotic sister chromatid separation	0.000227045	0.00301792
				negative regulation of mitotic nuclear division	0.000228828	0.0030348
				nuclear-transcribed mRNA poly(A) tail shortening	0.000233786	0.00309361
				regulation of viral process	0.000244121	0.00322315
				negative regulation of protein catabolic process	0.000245146	0.00322949
				regulation of attachment of spindle microtubules to kinetochore	0.000253609	0.00333355
				cytoplasmic pattern recognition receptor signaling pathway in response to virus	0.000270111	0.00352356
				chaperone cofactor-dependent protein refolding	0.000270111	0.00352356
				protein insertion into mitochondrial membrane	0.000270448	0.00352356
				establishment of protein localization to chromosome	0.000270448	0.00352356
				protein polyubiquitination	0.000272923	0.003548
				mitotic DNA damage checkpoint signaling	0.000277742	0.00360273
				regulation of transforming growth factor beta receptor signaling pathway	0.000281497	0.00364345
				protein localization to microtubule cytoskeleton	0.000284429	0.00367336
				heterochromatin assembly	0.000290591	0.00373662
				'de novo' posttranslational protein folding	0.000290591	0.00373662
				negative regulation of proteasomal protein catabolic process	0.000294787	0.00377783
				aerobic electron transport chain	0.000295073	0.00377783
				P-body assembly	0.000296644	0.00377998
				protein localization to cell-cell junction	0.000296644	0.00377998
				mRNA polyadenylation	0.000297797	0.00377998
				androgen receptor signaling pathway	0.000297797	0.00377998
				response to insulin	0.000311056	0.00393982
				myeloid cell differentiation	0.000320896	0.00405577
				erythrocyte homeostasis	0.000323569	0.00408084
				positive regulation of cell-substrate adhesion	0.000327149	0.00411721
				regulation of protein export from nucleus	0.000330708	0.00414065
				establishment of protein localization to mitochondrial membrane	0.000330708	0.00414065
				purine ribonucleoside triphosphate metabolic process	0.000333136	0.00414065
				purine nucleobase biosynthetic process	0.000334612	0.00414065
				regulation of translational initiation by eIF2 alpha phosphorylation	0.000334612	0.00414065
				chromatin remodeling at centromere	0.000334612	0.00414065
				positive regulation of transcription of nucleolar large rRNA by RNA polymerase I	0.000334612	0.00414065
				positive regulation of establishment of protein localization to telomere	0.000334612	0.00414065
				mitotic cytokinesis	0.000344989	0.00426014
				biological process involved in interaction with symbiont	0.000364285	0.00448905
				attachment of spindle microtubules to kinetochore	0.000368014	0.00451619
				viral RNA genome replication	0.000368014	0.00451619
				centrosome cycle	0.000371115	0.00454481
				ncRNA 3'-end processing	0.000376468	0.00460085
				regulation of DNA binding	0.000379961	0.00463396
				positive regulation of DNA replication	0.000385225	0.00466708
				negative regulation of mitotic metaphase/anaphase transition	0.000385225	0.00466708
				RNA polyadenylation	0.000386622	0.00466708
				negative regulation of chromosome segregation	0.000386622	0.00466708
				negative regulation of chromosome separation	0.000386622	0.00466708
				energy coupled proton transport, down electrochemical gradient	0.000394066	0.00473381
				ATP synthesis coupled proton transport	0.000394066	0.00473381
				cytosolic transport	0.00039455	0.00473381
				microtubule organizing center organization	0.00040403	0.00483773
				ribonucleoside triphosphate metabolic process	0.00041593	0.00497016
				regulation of cellular response to transforming growth factor beta stimulus	0.000424731	0.00506509
				nucleic acid phosphodiester bond hydrolysis	0.000437697	0.00520921
				positive regulation of ubiquitin-dependent protein catabolic process	0.000440723	0.00523469
				negative regulation of nuclear division	0.000448448	0.00529874
				response to nerve growth factor	0.000448448	0.00529874
				regulation of nuclease activity	0.000450594	0.00529874
				labyrinthine layer morphogenesis	0.000450594	0.00529874
				negative regulation of gene silencing by miRNA	0.000450594	0.00529874
				nuclear pore organization	0.000456465	0.0053045
				sno(s)RNA processing	0.000456465	0.0053045
				regulation of translational initiation in response to stress	0.000456465	0.0053045
				Golgi localization	0.000456465	0.0053045
				cellular response to antibiotic	0.000456465	0.0053045
				mitotic DNA replication	0.000456465	0.0053045
				cellular response to gamma radiation	0.000459292	0.00532688
				negative regulation of DNA-templated transcription, elongation	0.000481772	0.00554413
				kinetochore assembly	0.000481772	0.00554413
				regulation of nuclear-transcribed mRNA catabolic process, deadenylation-dependent decay	0.000481772	0.00554413
				regulation of telomerase RNA localization to Cajal body	0.000481772	0.00554413
				response to reactive oxygen species	0.000486824	0.00559139
				negative regulation of histone modification	0.000497108	0.00568889
				positive regulation of supramolecular fiber organization	0.000497237	0.00568889
				chromosome separation	0.000502914	0.00573249
				response to metal ion	0.000502986	0.00573249
				positive regulation of histone methylation	0.000504801	0.00574211
				mitochondrial gene expression	0.000511356	0.00580551
				cellular response to peptide hormone stimulus	0.000513319	0.00581664
				cellular response to insulin stimulus	0.000527259	0.00595179
				biological process involved in interaction with host	0.000527259	0.00595179
				positive regulation of cell morphogenesis involved in differentiation	0.00053711	0.00605143
				cellular response to transforming growth factor beta stimulus	0.000548465	0.00616762
				positive regulation of G2/M transition of mitotic cell cycle	0.000561279	0.00629974
				transforming growth factor beta receptor signaling pathway	0.000619249	0.00693724
				positive regulation of transforming growth factor beta receptor signaling pathway	0.000627171	0.00699947
				positive regulation of cellular response to transforming growth factor beta stimulus	0.000627171	0.00699947
				negative regulation of metaphase/anaphase transition of cell cycle	0.000654328	0.00727034
				positive regulation of pri-miRNA transcription by RNA polymerase II	0.000654328	0.00727034
				positive regulation of lamellipodium organization	0.000655129	0.00727034
				nuclear-transcribed mRNA catabolic process, exonucleolytic, 3'-5'	0.000663837	0.00733877
				protein N-linked glycosylation via asparagine	0.000664548	0.00733877
				vesicle organization	0.000665018	0.00733877
				regulation of Wnt signaling pathway	0.000678894	0.00747795
				regulation of response to oxidative stress	0.000685486	0.00753339
				protein localization to cytoskeleton	0.000687748	0.00753339
				positive regulation of intrinsic apoptotic signaling pathway	0.000687748	0.00753339
				cytokinesis	0.000694792	0.00759648
				gliogenesis	0.00072096	0.00786804
				protein sumoylation	0.00074725	0.00800428
				cellular response to nerve growth factor stimulus	0.00074725	0.00800428
				purine ribonucleoside monophosphate biosynthetic process	0.00074795	0.00800428
				mitochondrial ATP synthesis coupled proton transport	0.00074795	0.00800428
				modulation by host of viral genome replication	0.00074795	0.00800428
				peptidyl-serine dephosphorylation	0.00074795	0.00800428
				RNA localization to Cajal body	0.00074795	0.00800428
				telomerase RNA localization to Cajal body	0.00074795	0.00800428
				telomerase RNA localization	0.00074795	0.00800428
				RNA localization to nucleus	0.00074795	0.00800428
				regulation of microtubule cytoskeleton organization	0.000748329	0.00800428
				protein-containing complex localization	0.000763412	0.00815087
				DNA unwinding involved in DNA replication	0.000770402	0.00816654
				regulation of nuclear-transcribed mRNA poly(A) tail shortening	0.000770402	0.00816654
				regulation of transcription of nucleolar large rRNA by RNA polymerase I	0.000770402	0.00816654
				positive regulation of telomerase RNA localization to Cajal body	0.000770402	0.00816654
				regulation of mRNA 3'-end processing	0.000783106	0.00828635
				mitochondrial respiratory chain complex assembly	0.000792153	0.00836712
				regulation of gene expression, epigenetic	0.000794207	0.00837386
				positive regulation of actin filament polymerization	0.000796624	0.00838439
				histone H3-K9 modification	0.000799892	0.00838893
				negative regulation of ubiquitin-dependent protein catabolic process	0.000799892	0.00838893
				cellular response to reactive oxygen species	0.000804982	0.00842738
				negative regulation of transferase activity	0.000808735	0.00845171
				regulation of generation of precursor metabolites and energy	0.000836297	0.00870741
				microtubule organizing center localization	0.000843141	0.00870741
				regulation of cell cycle checkpoint	0.000843141	0.00870741
				regulation of aerobic respiration	0.000843141	0.00870741
				positive regulation of cyclin-dependent protein kinase activity	0.000843141	0.00870741
				regulation of stem cell population maintenance	0.000843141	0.00870741
				release of cytochrome c from mitochondria	0.000843508	0.00870741
				mitochondrial translation	0.000863912	0.00890251
				establishment of cell polarity	0.00087854	0.00903751
				DNA methylation or demethylation	0.000923035	0.00947873
				regulation of pri-miRNA transcription by RNA polymerase II	0.000925257	0.00948509
				hepaticobiliary system development	0.000945764	0.00967853
				peptidyl-asparagine modification	0.000954681	0.009686
				RNA polymerase II preinitiation complex assembly	0.000954681	0.009686
				regulation of histone H3-K9 methylation	0.000954681	0.009686
				negative regulation of posttranscriptional gene silencing	0.000954681	0.009686
				negative regulation of gene silencing by RNA	0.000954681	0.009686
				regulation of cell-substrate junction organization	0.000981087	0.00993687
				regulation of cellular respiration	0.00100193	0.0101134
				response to amino acid starvation	0.00100193	0.0101134
				transcription initiation from RNA polymerase II promoter	0.00102428	0.0103213
				negative regulation of phosphate metabolic process	0.00106615	0.0106655
				regulation of cellular response to oxidative stress	0.00106778	0.0106655
				cell-substrate junction assembly	0.00107182	0.0106655
				positive regulation of cyclin-dependent protein serine/threonine kinase activity	0.00107222	0.0106655
				negative regulation of gene silencing	0.00107222	0.0106655
				COPII-coated vesicle budding	0.00107222	0.0106655
				regulation of oxidative stress-induced intrinsic apoptotic signaling pathway	0.00107222	0.0106655
				cell aging	0.00107286	0.0106655
				Arp2/3 complex-mediated actin nucleation	0.00110955	0.0110111
				neural precursor cell proliferation	0.00111142	0.0110111
				rRNA transcription	0.0011172	0.0110111
				DNA methylation-dependent heterochromatin assembly	0.00112066	0.0110111
				NLS-bearing protein import into nucleus	0.00112066	0.0110111
				protein import into mitochondrial matrix	0.00112066	0.0110111
				pore complex assembly	0.00112066	0.0110111
				negative regulation of phosphorus metabolic process	0.00113555	0.011139
				pri-miRNA transcription by RNA polymerase II	0.00113782	0.0111427
				erythrocyte differentiation	0.00114841	0.0112279
				respiratory electron transport chain	0.00118077	0.0115252
				adherens junction assembly	0.00119758	0.0116126
				regulation of cellular carbohydrate catabolic process	0.00119758	0.0116126
				regulation of RNA export from nucleus	0.00119758	0.0116126
				regulation of RNA binding	0.00119758	0.0116126
				substrate adhesion-dependent cell spreading	0.00120796	0.0116941
				modification of postsynaptic structure	0.00123311	0.0118986
				regulation of cytoplasmic translation	0.00123311	0.0118986
				negative regulation of gene expression, epigenetic	0.00124517	0.0119657
				vesicle budding from membrane	0.00124613	0.0119657
				ribosome assembly	0.00124613	0.0119657
				regulation of canonical Wnt signaling pathway	0.00129207	0.0123867
				regulation of spindle assembly	0.00133956	0.0127705
				regulation of production of miRNAs involved in gene silencing by miRNA	0.00133956	0.0127705
				regulation of cell morphogenesis	0.00134172	0.0127705
				intrinsic apoptotic signaling pathway in response to oxidative stress	0.0013429	0.0127705
				thymus development	0.0013429	0.0127705
				positive regulation of DNA repair	0.00138583	0.0131552
				protein K63-linked ubiquitination	0.00139002	0.0131552
				ncRNA transcription	0.00139002	0.0131552
				cellular response to peptide	0.00139381	0.0131699
				liver development	0.00139624	0.0131719
				regulation of DNA-templated transcription, initiation	0.00141998	0.0133745
				regulation of cell-matrix adhesion	0.00142317	0.0133832
				mitotic G1 DNA damage checkpoint signaling	0.00144298	0.0135265
				modulation by host of viral process	0.00144298	0.0135265
				positive regulation of protein transport	0.00144739	0.0135464
				maturation of 5.8S rRNA	0.00146057	0.0136266
				liver regeneration	0.00146057	0.0136266
				cellular response to topologically incorrect protein	0.00153026	0.0142319
				response to amino acid	0.00153026	0.0142319
				response to glucocorticoid	0.00156097	0.0144947
				response to heat	0.00157707	0.0146212
				regulation of sister chromatid cohesion	0.00162775	0.0150205
				purine nucleoside monophosphate biosynthetic process	0.00162775	0.0150205
				rRNA catabolic process	0.00162775	0.0150205
				regulation of intracellular steroid hormone receptor signaling pathway	0.00163627	0.0150756
				regulation of fibroblast proliferation	0.00166619	0.0153274
				regulation of ATPase activity	0.00167609	0.0153707
				positive regulation of G1/S transition of mitotic cell cycle	0.00167609	0.0153707
				protein insertion into membrane	0.00168746	0.015451
				cellular protein complex disassembly	0.00172467	0.0157673
				dendrite development	0.00176563	0.0161168
				purine ribonucleotide biosynthetic process	0.00180765	0.016475
				cell-substrate adhesion	0.00182785	0.0166335
				folic acid-containing compound metabolic process	0.00184012	0.0166937
				regulation of production of small RNA involved in gene silencing by RNA	0.00184012	0.0166937
				positive regulation of response to DNA damage stimulus	0.00184805	0.01674
				morphogenesis of a branching structure	0.00186739	0.0168893
				purine nucleoside triphosphate biosynthetic process	0.00187717	0.016926
				positive regulation of NIK/NF-kappaB signaling	0.00187717	0.016926
				activation of innate immune response	0.00188101	0.0169348
				regulation of nervous system development	0.0018846	0.0169413
				mitotic G1/S transition checkpoint signaling	0.0019114	0.0171562
				negative regulation of cytoskeleton organization	0.00192044	0.0172112
				response to estrogen	0.00192386	0.0172158
				fibroblast proliferation	0.00194457	0.0173748
				positive regulation of nervous system development	0.00195751	0.0174641
				positive regulation by host of viral process	0.0020067	0.0178223
				positive regulation of nuclear-transcribed mRNA poly(A) tail shortening	0.0020067	0.0178223
				branching involved in labyrinthine layer morphogenesis	0.0020067	0.0178223
				epithelial to mesenchymal transition	0.00203789	0.0180451
				actin filament bundle assembly	0.00203789	0.0180451
				snRNA metabolic process	0.00207479	0.0182625
				histone ubiquitination	0.00207479	0.0182625
				response to antibiotic	0.00207479	0.0182625
				clathrin-dependent endocytosis	0.00207479	0.0182625
				blastocyst development	0.00210639	0.0185131
				chromatin assembly	0.00215972	0.0189255
				cellular response to hypoxia	0.00215972	0.0189255
				cytoskeleton-dependent cytokinesis	0.00216549	0.018948
				primary neural tube formation	0.00221329	0.0193377
				neural tube closure	0.00224648	0.0195987
				protein peptidyl-prolyl isomerization	0.00225641	0.0196564
				chromosome localization	0.00226116	0.0196687
				modification of synaptic structure	0.00230041	0.0199808
				negative regulation of protein kinase activity	0.00232796	0.0201904
				regulation of endopeptidase activity	0.00233441	0.0202167
				positive regulation of apoptotic signaling pathway	0.00238879	0.0206575
				post-translational protein modification	0.00240638	0.0207489
				histone H3-K9 methylation	0.00240638	0.0207489
				protein deubiquitination	0.00241464	0.0207898
				regulation of microtubule-based process	0.00243083	0.0208803
				Golgi vesicle transport	0.00243782	0.0208803
				mRNA export from nucleus	0.0024428	0.0208803
				water-soluble vitamin metabolic process	0.0024428	0.0208803
				mRNA-containing ribonucleoprotein complex export from nucleus	0.0024428	0.0208803
				cleavage involved in rRNA processing	0.00247954	0.0210725
				mRNA modification	0.00247954	0.0210725
				positive regulation of DNA-templated transcription, elongation	0.00247954	0.0210725
				vesicle cargo loading	0.00247954	0.0210725
				centrosome localization	0.00249514	0.0211747
				stem cell differentiation	0.00249997	0.0211852
				cell death in response to oxidative stress	0.00253722	0.0214702
				protein K48-linked ubiquitination	0.00254602	0.021472
				nucleus organization	0.00254633	0.021472
				regulation of double-strand break repair via homologous recombination	0.00254833	0.021472
				epithelial cell development	0.00257052	0.0216282
				tube closure	0.00258813	0.0217455
				hematopoietic progenitor cell differentiation	0.00261098	0.0218753
				cerebral cortex development	0.00261098	0.0218753
				RNA methylation	0.00261996	0.0219195
				purine-containing compound biosynthetic process	0.0026839	0.0224227
				intracellular estrogen receptor signaling pathway	0.00276496	0.0230349
				regulation of lamellipodium organization	0.00276496	0.0230349
				nucleolar large rRNA transcription by RNA polymerase I	0.00278254	0.0230514
				protein neddylation	0.00278254	0.0230514
				clathrin coat assembly	0.00278254	0.0230514
				positive regulation of dendrite development	0.00278254	0.0230514
				base-excision repair	0.0028049	0.0232042
				embryonic epithelial tube formation	0.00281289	0.0232094
				neural tube formation	0.00281338	0.0232094
				response to corticosteroid	0.00286267	0.0235503
				negative regulation of supramolecular fiber organization	0.00286267	0.0235503
				cellular response to unfolded protein	0.00290018	0.0238258
				cytoplasmic pattern recognition receptor signaling pathway	0.00291431	0.0238756
				negative regulation of G2/M transition of mitotic cell cycle	0.00291431	0.0238756
				lamellipodium organization	0.00297237	0.0243176
				negative regulation of protein-containing complex assembly	0.00299536	0.0244565
				positive regulation of fat cell differentiation	0.00300589	0.0244565
				regulation of focal adhesion assembly	0.00300589	0.0244565
				regulation of cell-substrate junction assembly	0.00300589	0.0244565
				mitotic spindle assembly checkpoint signaling	0.00303738	0.0246111
				spindle assembly checkpoint signaling	0.00303738	0.0246111
				mitotic spindle checkpoint signaling	0.00303738	0.0246111
				negative regulation of cysteine-type endopeptidase activity involved in apoptotic process	0.00305308	0.0246837
				actin filament bundle organization	0.00305469	0.0246837
				response to epidermal growth factor	0.00310675	0.0250702
				regulation of viral life cycle	0.00313276	0.0252394
				ribosomal subunit export from nucleus	0.00316937	0.0252394
				ribosome localization	0.00316937	0.0252394
				positive regulation of chromosome segregation	0.00316937	0.0252394
				tricarboxylic acid metabolic process	0.00316937	0.0252394
				response to acid chemical	0.00317137	0.0252394
				chaperone-mediated protein complex assembly	0.00317286	0.0252394
				regulation of ubiquitin protein ligase activity	0.00317286	0.0252394
				negative regulation of stem cell differentiation	0.00317286	0.0252394
				desmosome organization	0.00317893	0.0252394
				regulation of deoxyribonuclease activity	0.00317893	0.0252394
				regulation of RNA polymerase II transcription preinitiation complex assembly	0.00317893	0.0252394
				response to X-ray	0.0032134	0.025343
				positive regulation of microtubule polymerization	0.0032134	0.025343
				pteridine-containing compound metabolic process	0.0032134	0.025343
				regulation of transcription initiation from RNA polymerase II promoter	0.0032134	0.025343
				protein localization to centrosome	0.0032134	0.025343
				regulation of androgen receptor signaling pathway	0.00328311	0.0258583
				ventricular cardiac muscle tissue development	0.00332058	0.0260839
				transcription by RNA polymerase I	0.00332058	0.0260839
				negative regulation of kinase activity	0.00332915	0.0261166
				substantia nigra development	0.00345674	0.0270603
				pallium development	0.00346617	0.0270603
				regulation of peptidase activity	0.00347326	0.0270603
				metanephros development	0.00348147	0.0270603
				nucleoside triphosphate biosynthetic process	0.00348147	0.0270603
				ubiquitin-dependent ERAD pathway	0.00348147	0.0270603
				regulation of viral genome replication	0.00348147	0.0270603
				ribosomal small subunit biogenesis	0.00355418	0.0275892
				endoplasmic reticulum to Golgi vesicle-mediated transport	0.00373819	0.0289796
				positive regulation of peptidase activity	0.00374584	0.0290008
				peptidyl-lysine trimethylation	0.00376082	0.0290788
				spindle checkpoint signaling	0.00379474	0.0293027
				protein modification by small protein removal	0.00396319	0.0304921
				purine nucleobase metabolic process	0.00396938	0.0304921
				transport of virus	0.00396938	0.0304921
				glycosyl compound biosynthetic process	0.00396938	0.0304921
				post-embryonic development	0.00407664	0.0311114
				establishment of chromosome localization	0.00407664	0.0311114
				negative regulation of cell cycle G2/M phase transition	0.00408272	0.0311114
				regulation of actin filament bundle assembly	0.00408617	0.0311114
				mitotic G2 DNA damage checkpoint signaling	0.00408682	0.0311114
				DNA replication-independent nucleosome organization	0.00408682	0.0311114
				positive regulation of peptidyl-lysine acetylation	0.00408682	0.0311114
				regulation of oxidative stress-induced cell death	0.00412619	0.0313707
				purine ribonucleoside triphosphate biosynthetic process	0.00413216	0.0313758
				response to organophosphorus	0.00416133	0.0315567
				positive regulation of protein acetylation	0.00422541	0.0320017
				positive regulation of lamellipodium assembly	0.00427801	0.0323058
				positive regulation of viral life cycle	0.00427801	0.0323058
				negative regulation of protein localization to plasma membrane	0.00428196	0.0323058
				protein deacylation	0.00438759	0.0330606
				positive regulation of canonical Wnt signaling pathway	0.00460468	0.0346523
				positive regulation of endopeptidase activity	0.0046549	0.0349857
				protein localization to plasma membrane	0.00469549	0.0350831
				serine family amino acid metabolic process	0.00469551	0.0350831
				hippo signaling	0.00469551	0.0350831
				early endosome to late endosome transport	0.00469551	0.0350831
				nucleoside biosynthetic process	0.00476869	0.0350831
				deoxyribonucleotide biosynthetic process	0.00476869	0.0350831
				regulation of nucleobase-containing compound transport	0.00476869	0.0350831
				nucleobase-containing small molecule biosynthetic process	0.00476869	0.0350831
				histone H4-K5 acetylation	0.00476869	0.0350831
				histone H4-K8 acetylation	0.00476869	0.0350831
				locomotor rhythm	0.00476869	0.0350831
				post-embryonic animal organ development	0.00476869	0.0350831
				rRNA-containing ribonucleoprotein complex export from nucleus	0.00476869	0.0350831
				cellular hyperosmotic response	0.00476869	0.0350831
				postsynaptic modulation of chemical synaptic transmission	0.00476869	0.0350831
				positive regulation of nuclear-transcribed mRNA catabolic process, deadenylation-dependent decay	0.00476869	0.0350831
				negative regulation of production of miRNAs involved in gene silencing by miRNA	0.00476869	0.0350831
				female pregnancy	0.00477955	0.0351193
				cellular response to heat	0.00481291	0.0352861
				negative regulation of protein phosphorylation	0.00481419	0.0352861
				positive regulation of protein serine/threonine kinase activity	0.0048235	0.0353107
				positive regulation of binding	0.00500173	0.0365701
				purine-containing compound metabolic process	0.00503304	0.0367536
				mitotic G2/M transition checkpoint	0.00512517	0.0373308
				cell redox homeostasis	0.00513732	0.0373308
				protein K63-linked deubiquitination	0.00513732	0.0373308
				protein localization to microtubule organizing center	0.00513732	0.0373308
				ERAD pathway	0.00517666	0.0375705
				myeloid leukocyte differentiation	0.00526388	0.0377732
				IMP biosynthetic process	0.00527483	0.0377732
				modulation by virus of host process	0.00527483	0.0377732
				histone-serine phosphorylation	0.00527483	0.0377732
				regulation of translation in response to endoplasmic reticulum stress	0.00527483	0.0377732
				purine nucleoside biosynthetic process	0.00527483	0.0377732
				ribonucleoside biosynthetic process	0.00527483	0.0377732
				purine ribonucleoside biosynthetic process	0.00527483	0.0377732
				maintenance of organelle location	0.00527483	0.0377732
				positive regulation of transcription from RNA polymerase II promoter in response to endoplasmic reticulum stress	0.00527483	0.0377732
				regulation of histone H3-K9 acetylation	0.00527483	0.0377732
				positive regulation of Wnt signaling pathway	0.00532372	0.0380771
				regulation of response to endoplasmic reticulum stress	0.00536773	0.0383456
				actin nucleation	0.0054023	0.038546
				DNA alkylation	0.00549748	0.0389845
				DNA methylation	0.00549748	0.0389845
				mitochondrial calcium ion transmembrane transport	0.00550331	0.0389845
				regulation of RIG-I signaling pathway	0.00550331	0.0389845
				histone H4-K16 acetylation	0.00550331	0.0389845
				negative regulation of release of cytochrome c from mitochondria	0.00550331	0.0389845
				regulation of stem cell differentiation	0.00555459	0.0393007
				negative regulation of proteolysis involved in cellular protein catabolic process	0.00560734	0.0396265
				receptor-mediated endocytosis	0.00565663	0.0399271
				cell differentiation involved in embryonic placenta development	0.00566661	0.03995
				regulation of cysteine-type endopeptidase activity involved in apoptotic process	0.00569989	0.0401367
				purine ribonucleoside monophosphate metabolic process	0.00575768	0.0404954
				cellular response to decreased oxygen levels	0.00576872	0.0405249
				urogenital system development	0.00588598	0.0412996
				ribonucleotide biosynthetic process	0.00603287	0.0422301
				morphogenesis of a branching epithelium	0.00603287	0.0422301
				tube formation	0.00604553	0.0422687
				negative regulation of apoptotic signaling pathway	0.00615963	0.0430156
				regulation of transcription from RNA polymerase II promoter in response to stress	0.00617102	0.0430443
				cellular response to ketone	0.00641214	0.044637
				regulation of DNA-templated transcription in response to stress	0.00641444	0.044637
				cellular response to amino acid stimulus	0.00644833	0.0448201
				histone H3-K4 methylation	0.0065227	0.0451987
				protein transmembrane transport	0.0065227	0.0451987
				protein N-linked glycosylation	0.00652573	0.0451987
				ribose phosphate biosynthetic process	0.00660915	0.045723
				midbrain development	0.00670279	0.0463166
				mitochondrial membrane organization	0.00684032	0.0470064
				macromolecule deacylation	0.00684032	0.0470064
				regulation of dendrite development	0.00685823	0.0470064
				meiotic cell cycle	0.00688267	0.0470064
				glycogen catabolic process	0.00689004	0.0470064
				glycine metabolic process	0.00689004	0.0470064
				tRNA threonylcarbamoyladenosine metabolic process	0.00689004	0.0470064
				cellular response to estrogen stimulus	0.00689004	0.0470064
				regulation of spindle checkpoint	0.00689004	0.0470064
				regulation of mitotic cell cycle spindle assembly checkpoint	0.00689004	0.0470064
				regulation of mitotic spindle checkpoint	0.00689004	0.0470064
				postreplication repair	0.00695824	0.0472537
				neuron death in response to oxidative stress	0.00695824	0.0472537
				regulation of histone H3-K4 methylation	0.00695824	0.0472537
				positive regulation of DNA-templated transcription, initiation	0.00695824	0.0472537
				negative regulation of phosphorylation	0.00699766	0.0473746
				nucleoside monophosphate biosynthetic process	0.00700007	0.0473746
				Rac protein signal transduction	0.00700007	0.0473746
				cell-matrix adhesion	0.00711225	0.0480788
				smooth muscle cell proliferation	0.00712937	0.0481395
				cellular response to light stimulus	0.00714185	0.0481688
				sex differentiation	0.00719353	0.0484621
				regulation of neuron projection development	0.00720577	0.0484894
				purine nucleoside metabolic process	0.00736728	0.0494075
				barbed-end actin filament capping	0.00736728	0.0494075
				negative regulation of protein localization to cell periphery	0.00736728	0.0494075
				regulation of release of cytochrome c from mitochondria	0.00737858	0.0494273
				DNA-templated transcription, termination	0.00744109	0.0495909
				multi-organism transport	0.00744109	0.0495909
				multi-organism localization	0.00744109	0.0495909
				negative regulation of neural precursor cell proliferation	0.00744109	0.0495909
				response to light stimulus	0.00744492	0.0495909

## Sheet: AEP
Ciliated epithelia				HPIEpc				Secretory epithelia				Undefined epithalia
Description	pvalue	p.adjust		Description	pvalue	p.adjust		Description	pvalue	p.adjust		Description	pvalue	p.adjust
cilium organization	3.66398e-61	2.02068e-57		cytoplasmic translation	1.15107e-87	4.75164e-84		antigen processing and presentation of peptide antigen	3.5434e-07	0.000133744		cilium organization	1.39362e-13	5.95634e-10
cilium assembly	2.38396e-53	6.57376e-50		regulation of vasculature development	6.12845e-10	2.81091e-07		cellular response to zinc ion	1.18611e-06	0.000391032		cilium assembly	4.65059e-11	9.93831e-08
microtubule-based movement	2.43244e-41	4.47164e-38		negative regulation of ubiquitin protein ligase activity	1.51832e-09	6.26764e-07		antigen processing and presentation of exogenous peptide antigen	1.38133e-06	0.000391032		microtubule-based movement	1.62908e-09	1.7846e-06
oxidative phosphorylation	7.71575e-28	1.06381e-24		regulation of angiogenesis	1.81865e-09	6.82491e-07		cellular zinc ion homeostasis	1.38133e-06	0.000391032		microtubule-based transport	1.67019e-09	1.7846e-06
cilium movement	1.42043e-25	1.56673e-22		rRNA processing	4.12696e-09	1.31047e-06		antigen processing and presentation of endogenous antigen	1.97812e-06	0.000482554		regulation of mRNA processing	2.09196e-09	1.78821e-06
aerobic respiration	7.93507e-25	7.29365e-22		homotypic cell-cell adhesion	7.97183e-09	2.35055e-06		zinc ion homeostasis	1.98874e-06	0.000482554		RNA splicing	1.58207e-08	9.73541e-06
axoneme assembly	6.09309e-24	4.50132e-21		rRNA metabolic process	9.98228e-09	2.74712e-06		cellular response to copper ion	3.15599e-06	0.000714726		extracellular transport	1.59448e-08	9.73541e-06
microtubule-based transport	6.52956e-24	4.50132e-21		wound healing	4.70872e-08	1.21485e-05		antigen processing and presentation of endogenous peptide antigen via MHC class I	3.99127e-06	0.000847396		regulation of mRNA metabolic process	4.16084e-08	2.22293e-05
ATP synthesis coupled electron transport	1.77266e-23	9.77624e-21		ribonucleoprotein complex assembly	7.16034e-08	1.64322e-05		antigen processing and presentation of exogenous antigen	6.13117e-06	0.00122515		epithelial cilium movement involved in extracellular fluid movement	8.32724e-08	3.95451e-05
mitochondrial ATP synthesis coupled electron transport	1.77266e-23	9.77624e-21		regulation of apoptotic signaling pathway	7.1652e-08	1.64322e-05		antigen processing and presentation of endogenous peptide antigen	7.31696e-06	0.00138087		regulation of mRNA splicing, via spliceosome	6.38748e-07	0.000273001
ATP metabolic process	9.48453e-23	4.7552e-20		negative regulation of ubiquitin-protein transferase activity	8.472e-08	1.84065e-05		axon regeneration	1.2231e-05	0.00218677		regulation of RNA splicing	1.04459e-06	0.000405871
cellular respiration	6.93158e-22	3.18564e-19		negative regulation of transferase activity	9.83455e-08	2.02985e-05		humoral immune response	2.68995e-05	0.00420751		RNA splicing, via transesterification reactions with bulged adenosine as nucleophile	1.27233e-06	0.000418302
microtubule bundle formation	2.98596e-21	1.26674e-18		regulation of intrinsic apoptotic signaling pathway	1.04402e-07	2.05224e-05		cellular response to cadmium ion	2.76295e-05	0.00420751		mRNA splicing, via spliceosome	1.27233e-06	0.000418302
aerobic electron transport chain	1.32689e-20	5.22699e-18		ribonucleoprotein complex subunit organization	1.19991e-07	2.25147e-05		adaptive immune response based on somatic recombination of immune receptors built from immunoglobulin superfamily domains	3.05586e-05	0.00420751		regulation of histone modification	1.54647e-06	0.000463179
electron transport chain	3.03196e-20	1.11475e-17		platelet aggregation	1.83583e-07	3.29492e-05		epithelial cell development	3.07489e-05	0.00420751		RNA splicing, via transesterification reactions	1.62557e-06	0.000463179
respiratory electron transport chain	3.46379e-20	1.19393e-17		regulation of protein modification by small protein conjugation or removal	3.38819e-07	5.82768e-05		negative regulation of viral life cycle	3.10457e-05	0.00420751		regulation of alternative mRNA splicing, via spliceosome	2.41586e-06	0.000645337
cilium or flagellum-dependent cell motility	5.92016e-20	1.81387e-17		regulation of ubiquitin protein ligase activity	3.82464e-07	6.31524e-05		neuron projection regeneration	3.18635e-05	0.00420751		centrosome cycle	3.52686e-06	0.000886695
cilium-dependent cell motility	5.92016e-20	1.81387e-17		negative regulation of MAPK cascade	4.01083e-07	6.36797e-05		antigen processing and presentation	3.22035e-05	0.00420751		viral genome replication	3.90213e-06	0.000926539
intraciliary transport	7.4971e-19	2.17613e-16		regulation of protein kinase B signaling	5.91797e-07	9.04792e-05		female pregnancy	3.7806e-05	0.00475656		alternative mRNA splicing, via spliceosome	5.03086e-06	0.00113168
mitochondrial respiratory chain complex assembly	2.50361e-18	6.90371e-16		reproductive structure development	6.26021e-07	9.22934e-05		maternal process involved in female pregnancy	3.9548e-05	0.00479802		Golgi vesicle transport	8.72189e-06	0.00181605
mitochondrial electron transport, NADH to ubiquinone	3.63327e-17	9.54165e-15		reproductive system development	7.17919e-07	9.94021e-05		leukocyte mediated immunity	4.16809e-05	0.00488241		negative regulation of RNA splicing	8.92304e-06	0.00181605
NADH dehydrogenase complex assembly	1.90149e-16	4.55943e-14		positive regulation of signal transduction by p53 class mediator	7.22399e-07	9.94021e-05		transition metal ion homeostasis	4.65303e-05	0.00526878		viral life cycle	9.77218e-06	0.00189847
mitochondrial respiratory chain complex I assembly	1.90149e-16	4.55943e-14		regulation of protein ubiquitination	7.72561e-07	0.000102875		antigen processing and presentation of peptide antigen via MHC class I	5.53439e-05	0.00606462		microtubule organizing center organization	1.21523e-05	0.00225821
cilium movement involved in cell motility	6.66531e-16	1.53163e-13		protein kinase B signaling	8.28114e-07	0.000106827		cellular transition metal ion homeostasis	6.13029e-05	0.00650769		histone modification	1.29427e-05	0.00230488
protein localization to cilium	2.21519e-15	4.88672e-13		regulation of body fluid levels	8.65051e-07	0.00010821		response to cadmium ion	7.21911e-05	0.00743131		endoplasmic reticulum to Golgi vesicle-mediated transport	1.56192e-05	0.00267026
generation of precursor metabolites and energy	2.32997e-15	4.94223e-13		biological process involved in symbiotic interaction	1.51096e-06	0.000183448		lymphocyte mediated immunity	8.73906e-05	0.00873135		translational initiation	2.1725e-05	0.00357125
cytoskeleton-dependent intracellular transport	4.48107e-15	9.15301e-13		in utero embryonic development	1.67095e-06	0.000193976		regulation of biological process involved in symbiotic interaction	0.000104223	0.0101156		peptidyl-lysine trimethylation	2.33884e-05	0.0037023
energy derivation by oxidation of organic compounds	7.69678e-15	1.51599e-12		negative regulation of protein ubiquitination	1.69165e-06	0.000193976		multi-multicellular organism process	0.000132772	0.0125285		negative regulation of mRNA processing	2.59542e-05	0.00396173
transport along microtubule	1.29752e-14	2.46753e-12		regulation of ubiquitin-protein transferase activity	1.81156e-06	0.000202111		cellular response to cAMP	0.000140285	0.0128797		regulation of autophagy	2.79704e-05	0.00403776
motile cilium assembly	8.64898e-13	1.58997e-10		maintenance of location	2.86823e-06	0.00031158		response to metal ion	0.000181625	0.0162363		regulation of intracellular transport	2.83418e-05	0.00403776
extracellular transport	1.81101e-12	3.22185e-10		placenta development	3.01403e-06	0.000319024		insulin-like growth factor receptor signaling pathway	0.000219742	0.0191401		intraciliary transport	2.99654e-05	0.00413136
epithelial cilium movement involved in extracellular fluid movement	2.62739e-12	4.42366e-10		trabecula morphogenesis	3.34283e-06	0.00034498		response to interferon-alpha	0.000246324	0.020171		positive regulation of histone modification	3.22913e-05	0.00418222
flagellated sperm motility	2.72719e-12	4.42366e-10		regulation of signal transduction by p53 class mediator	5.26575e-06	0.000523301		negative regulation of viral entry into host cell	0.000246324	0.020171		negative regulation of mRNA metabolic process	3.22913e-05	0.00418222
sperm motility	2.72719e-12	4.42366e-10		blood coagulation	5.32428e-06	0.000523301		response to axon injury	0.000255233	0.020171		regulation of macroautophagy	4.10891e-05	0.00516514
positive regulation of telomerase RNA localization to Cajal body	4.35312e-12	6.85927e-10		negative regulation of protein phosphorylation	5.90616e-06	0.000566991		release of cytochrome c from mitochondria	0.000255329	0.020171		response to virus	4.57834e-05	0.00559081
protein folding	1.0067e-11	1.5422e-09		multi-multicellular organism process	6.39596e-06	0.000582313		antibacterial humoral response	0.000280159	0.0216295		macroautophagy	5.60583e-05	0.00665537
RNA localization to Cajal body	3.45047e-11	4.75734e-09		movement in host environment	6.43294e-06	0.000582313		response to interferon-gamma	0.000290444	0.0219253		viral process	6.13068e-05	0.00708177
telomerase RNA localization to Cajal body	3.45047e-11	4.75734e-09		negative regulation of protein modification by small protein conjugation or removal	6.48895e-06	0.000582313		immunoglobulin mediated immune response	0.000314863	0.0232519		RNA localization	7.34311e-05	0.00825906
telomerase RNA localization	3.45047e-11	4.75734e-09		hemostasis	7.21404e-06	0.000620407		ameboidal-type cell migration	0.000333843	0.0234697		Ras protein signal transduction	7.59913e-05	0.00832787
RNA localization to nucleus	3.45047e-11	4.75734e-09		coagulation	7.21404e-06	0.000620407		viral entry into host cell	0.00033946	0.0234697		establishment of endothelial barrier	8.6053e-05	0.00919476
non-motile cilium assembly	7.12849e-11	9.58869e-09		epithelial to mesenchymal transition	8.28867e-06	0.000698278		leukocyte proliferation	0.000351956	0.0234697		transport along microtubule	0.000121797	0.0126966
axonemal dynein complex assembly	1.15114e-10	1.51155e-08		ossification	1.01946e-05	0.00084167		B cell mediated immunity	0.000355944	0.0234697		histone methylation	0.000154917	0.0157647
regulation of telomerase RNA localization to Cajal body	2.69823e-10	3.46064e-08		positive regulation of cell adhesion	1.07539e-05	0.00087043		regulation of leukocyte proliferation	0.000357942	0.0234697		cytoskeleton-dependent intracellular transport	0.000160123	0.0159155
regulation of microtubule-based process	4.99824e-10	6.26484e-08		positive regulation of protein kinase B signaling	1.14727e-05	0.000910756		positive regulation of cell adhesion	0.000361126	0.0234697		endothelial cell development	0.000173574	0.0168603
proteasomal protein catabolic process	6.76866e-10	8.29537e-08		negative regulation of RNA splicing	1.23367e-05	0.000960867		negative regulation of leukocyte mediated immunity	0.000366174	0.0234697		peptidyl-proline hydroxylation to 4-hydroxy-L-proline	0.00017848	0.0169516
protein-containing complex localization	1.38748e-09	1.66347e-07		platelet activation	1.47676e-05	0.0011289		regulation of viral entry into host cell	0.000403317	0.0253716		regulation of translational initiation	0.000187454	0.0174169
positive regulation of establishment of protein localization to telomere	5.69873e-09	6.68692e-07		cellular response to chemical stress	1.55405e-05	0.00116639		negative regulation of growth	0.000414136	0.0255785		regulation of mRNA 3'-end processing	0.000202601	0.0184182
proteasome-mediated ubiquitin-dependent protein catabolic process	2.66552e-08	3.06257e-06		sequestering of metal ion	1.65774e-05	0.00122199		regulation of insulin-like growth factor receptor signaling pathway	0.000422057	0.0256023		protein methylation	0.000211159	0.0184182
regulation of establishment of protein localization to telomere	2.86759e-08	3.2275e-06		ncRNA processing	1.83275e-05	0.00132729		response to oxidative stress	0.000455528	0.0268295		protein alkylation	0.000211159	0.0184182
regulation of organelle assembly	8.48017e-08	9.35363e-06		positive regulation of apoptotic signaling pathway	1.88606e-05	0.00134236		positive regulation of leukocyte proliferation	0.000458083	0.0268295		protein-containing complex localization	0.000230003	0.0196606
regulation of establishment of protein localization to chromosome	1.04952e-07	1.07187e-05		female pregnancy	2.08339e-05	0.00145767		entry into host	0.00048082	0.0276838		positive regulation of histone methylation	0.000269102	0.0225518
protein localization to nuclear body	1.04952e-07	1.07187e-05		entry into host	2.52795e-05	0.00173923		secondary heart field specification	0.000510017	0.0284021		histone lysine methylation	0.000284288	0.0228847
positive regulation of protein localization to chromosome, telomeric region	1.04952e-07	1.07187e-05		regulation of cell-substrate adhesion	2.6774e-05	0.00181185		positive regulation of defense response to bacterium	0.000510017	0.0284021		protein localization to plasma membrane	0.000291681	0.0228847
protein localization to Cajal body	1.04952e-07	1.07187e-05		positive regulation of intrinsic apoptotic signaling pathway	3.32958e-05	0.00221686		extracellular matrix assembly	0.000558352	0.0305923		regulation of actin nucleation	0.00030262	0.0228847
determination of left/right symmetry	1.15474e-07	1.15789e-05		negative regulation of phosphorylation	3.69571e-05	0.00242157		viral process	0.000589832	0.03131		proteasome-mediated ubiquitin-dependent protein catabolic process	0.000307891	0.0228847
smoothened signaling pathway	1.58445e-07	1.5604e-05		biological process involved in interaction with host	3.75946e-05	0.00242485		myeloid leukocyte activation	0.000589885	0.03131		defense response to virus	0.000309567	0.0228847
proton transmembrane transport	4.68008e-07	4.52819e-05		regulation of smooth muscle cell proliferation	3.87898e-05	0.00243201		regulation of lymphocyte proliferation	0.00063528	0.0326892		defense response to symbiont	0.000309567	0.0228847
spermatid development	5.87012e-07	5.58167e-05		response to alcohol	3.91543e-05	0.00243201		T cell mediated immune response to tumor cell	0.000672465	0.0326892		regulation of histone methylation	0.000310555	0.0228847
spermatid differentiation	6.17882e-07	5.77563e-05		regulation of protein serine/threonine kinase activity	3.95144e-05	0.00243201		positive regulation of inflammatory response to antigenic stimulus	0.000672465	0.0326892		cellular response to hypoxia	0.000317293	0.0229849
determination of bilateral symmetry	6.43584e-07	5.91561e-05		positive regulation of angiogenesis	4.12297e-05	0.00243201		cardiac chamber formation	0.000672465	0.0326892		negative regulation of mRNA splicing, via spliceosome	0.000324675	0.0231277
specification of symmetry	7.69402e-07	6.91739e-05		positive regulation of vasculature development	4.12297e-05	0.00243201		positive regulation of insulin-like growth factor receptor signaling pathway	0.000672465	0.0326892		endosome transport via multivesicular body sorting pathway	0.000365315	0.025596
regulation of protein localization to chromosome, telomeric region	7.99774e-07	6.91739e-05		osteoblast differentiation	4.12405e-05	0.00243201		extracellular matrix organization	0.000679561	0.0326892		maintenance of sister chromatid cohesion	0.000399964	0.0257137
protein localization to nucleoplasm	7.99774e-07	6.91739e-05		response to oxidative stress	4.32364e-05	0.0025138		regulation of mononuclear cell proliferation	0.000683551	0.0326892		maintenance of mitotic sister chromatid cohesion	0.000399964	0.0257137
regulation of protein localization to Cajal body	8.34134e-07	6.91739e-05		cell-substrate adhesion	4.63895e-05	0.00265966		extracellular structure organization	0.000700763	0.0326892		proteasome assembly	0.000399964	0.0257137
positive regulation of protein localization to Cajal body	8.34134e-07	6.91739e-05		smooth muscle cell proliferation	4.93744e-05	0.00279202		negative regulation of intrinsic apoptotic signaling pathway	0.000702477	0.0326892		establishment of endothelial intestinal barrier	0.000399964	0.0257137
sperm axoneme assembly	8.40372e-07	6.91739e-05		mesenchymal cell differentiation	5.91615e-05	0.00323647		response to ketone	0.000741705	0.0329367		peptidyl-lysine modification	0.000410699	0.0257137
sperm flagellum assembly	8.40372e-07	6.91739e-05		cellular response to oxidative stress	6.02275e-05	0.00323647		external encapsulating structure organization	0.000744842	0.0329367		response to unfolded protein	0.000410973	0.0257137
positive regulation of telomere maintenance via telomerase	1.0431e-06	8.45986e-05		intrinsic apoptotic signaling pathway	6.02275e-05	0.00323647		regulation of release of cytochrome c from mitochondria	0.000754322	0.0329367		regulation of sister chromatid cohesion	0.000415125	0.0257137
mitochondrial transport	1.2178e-06	9.73357e-05		ncRNA metabolic process	6.03701e-05	0.00323647		positive regulation of cytokine production	0.000762067	0.0329367		regulation of Arp2/3 complex-mediated actin nucleation	0.000415125	0.0257137
energy coupled proton transport, down electrochemical gradient	1.42556e-06	0.000110732		negative regulation of protein kinase activity	6.18459e-05	0.00326962		positive regulation of vascular endothelial growth factor production	0.000775665	0.0329367		cilium movement	0.000458237	0.0279786
ATP synthesis coupled proton transport	1.42556e-06	0.000110732		astrocyte differentiation	6.25726e-05	0.00326962		positive regulation of toll-like receptor signaling pathway	0.000775665	0.0329367		positive regulation of canonical Wnt signaling pathway	0.000528795	0.0316422
regulation of cilium beat frequency	1.82992e-06	0.000140167		negative regulation of protein catabolic process	6.42663e-05	0.00331614		positive regulation of release of cytochrome c from mitochondria	0.000775665	0.0329367		response to endoplasmic reticulum stress	0.000533046	0.0316422
RNA splicing	1.97566e-06	0.000149257		cellular response to interleukin-4	6.66499e-05	0.00339668		positive regulation of response to external stimulus	0.000799226	0.0335182		cellular response to decreased oxygen levels	0.000607826	0.035587
regulation of RNA splicing	2.67542e-06	0.000196732		maintenance of location in cell	6.88037e-05	0.00340503		modulation by symbiont of entry into host	0.000829829	0.0343772		nucleic acid transport	0.00068722	0.0391624
regulation of microtubule cytoskeleton organization	2.67542e-06	0.000196732		embryonic placenta development	6.8965e-05	0.00340503		cellular oxidant detoxification	0.000840657	0.0344061		RNA transport	0.00068722	0.0391624
purine ribonucleoside triphosphate biosynthetic process	3.06035e-06	0.000222077		neutrophil migration	6.92885e-05	0.00340503		endothelial cell morphogenesis	0.000864496	0.0347198		viral RNA genome replication	0.000723521	0.0406885
ribonucleoside triphosphate biosynthetic process	3.29909e-06	0.000236292		viral entry into host cell	7.08403e-05	0.00344034		positive regulation of mitochondrion organization	0.00086984	0.0347198		negative regulation of organelle organization	0.00074807	0.0415228
positive regulation of telomere maintenance via telomere lengthening	3.47946e-06	0.000246016		regulation of peptidase activity	7.25748e-05	0.00348359		bicarbonate transport	0.000889203	0.0347198		positive regulation of transcription from RNA polymerase II promoter in response to stress	0.000801703	0.0438166
establishment of protein localization to telomere	3.82841e-06	0.000267262		neutrophil chemotaxis	7.90855e-05	0.00375247		regulation of axon regeneration	0.000889203	0.0347198		response to hypoxia	0.0008099	0.0438166
telomere maintenance via telomerase	3.92744e-06	0.000267405		myoblast differentiation	8.34074e-05	0.00391256		regulation of toll-like receptor signaling pathway	0.000933727	0.036044		establishment of RNA localization	0.000822678	0.0439516
purine nucleoside triphosphate biosynthetic process	3.92744e-06	0.000267405		trabecula formation	8.9792e-05	0.00416473		antigen processing and presentation of exogenous peptide antigen via MHC class II	0.00101396	0.0387013		cellular response to unfolded protein	0.000909543	0.0479924
purine nucleoside triphosphate metabolic process	5.35117e-06	0.000352179		regulation of RNA splicing	9.22916e-05	0.00419297		antigen processing and presentation via MHC class Ib	0.00108806	0.0406168		peptidyl-lysine methylation	0.000927366	0.0480865
purine ribonucleoside triphosphate metabolic process	5.36411e-06	0.000352179		regulation of epithelial cell proliferation	9.24322e-05	0.00419297		negative regulation of axon regeneration	0.00108806	0.0406168		proteasomal protein catabolic process	0.000970612	0.0480865
positive regulation of chromosome organization	5.36411e-06	0.000352179		myeloid leukocyte migration	9.39555e-05	0.00421574		positive regulation of lymphocyte proliferation	0.00112312	0.04147		protein localization to cell periphery	0.000971223	0.0480865
protein localization to chromosome, telomeric region	5.8399e-06	0.000378907		negative regulation of angiogenesis	9.84539e-05	0.00437008		B cell homeostasis	0.00115051	0.0420246		multivesicular body sorting pathway	0.000982313	0.0480865
ribonucleoside triphosphate metabolic process	6.57354e-06	0.000421548		negative regulation of phosphate metabolic process	9.96439e-05	0.0043745		positive regulation of mononuclear cell proliferation	0.00117701	0.0425249		positive regulation of viral process	0.000984191	0.0480865
establishment of protein localization to chromosome	7.0257e-06	0.000445365		transmembrane receptor protein serine/threonine kinase signaling pathway	0.000100673	0.0043745		negative regulation of lymphocyte mediated immunity	0.00118924	0.0425249		protein localization to cilium	0.000984191	0.0480865
left/right pattern formation	7.76446e-06	0.000486602		negative regulation of phosphorus metabolic process	0.000103056	0.00442419		negative regulation of response to biotic stimulus	0.00124686	0.0441207		histone H3-K36 methylation	0.00102261	0.0480865
nucleoside triphosphate biosynthetic process	1.00914e-05	0.000625324		response to reactive oxygen species	0.00010396	0.00442419		response to interferon-beta	0.00129945	0.0446917		peptidyl-proline hydroxylation	0.00102261	0.0480865
cytoplasmic microtubule organization	1.04233e-05	0.000638717		transforming growth factor beta receptor signaling pathway	0.000108855	0.00458524		heart formation	0.00129945	0.0446917		positive regulation of actin nucleation	0.00102261	0.0480865
ATP biosynthetic process	1.35474e-05	0.000812106		response to interleukin-4	0.000110966	0.00461701		positive regulation of cell-cell adhesion	0.00130669	0.0446917		regulation of intracellular protein transport	0.00102383	0.0480865
regulation of cilium assembly	1.35474e-05	0.000812106		negative regulation of blood vessel morphogenesis	0.000111846	0.00461701		T cell mediated immunity	0.00131562	0.0446917
nucleoside triphosphate metabolic process	1.39559e-05	0.000827599		erythrocyte homeostasis	0.000114807	0.0046923		basement membrane assembly	0.00134499	0.0447934
regulation of cilium movement	1.41062e-05	0.000827616		cellular response to transforming growth factor beta stimulus	0.000116504	0.00471499		inflammatory response to wounding	0.00134499	0.0447934
telomere maintenance via telomere lengthening	1.55005e-05	0.000889177		negative regulation of vasculature development	0.000119109	0.00475567		movement in host environment	0.00137364	0.0453033
positive regulation of telomere maintenance	1.56091e-05	0.000889177		regulation of cellular response to growth factor stimulus	0.000119813	0.00475567		negative regulation of immune effector process	0.00138732	0.0453145
RNA-dependent DNA biosynthetic process	1.56392e-05	0.000889177		regulation of amino acid import across plasma membrane	0.000132109	0.00507094		neural crest cell migration	0.00140689	0.0455162
mitotic spindle organization	1.76492e-05	0.000993217		leukocyte aggregation	0.000132109	0.00507094		epithelial cell morphogenesis	0.00146135	0.0462638
regulation of mRNA splicing, via spliceosome	1.9503e-05	0.00107703		regulation of amino acid transmembrane transport	0.000132109	0.00507094		regulation of neuron projection regeneration	0.00146135	0.0462638
establishment of protein localization to organelle	1.95291e-05	0.00107703		regulation of protein catabolic process	0.00013267	0.00507094		lymphocyte proliferation	0.00147085	0.0462638
non-membrane-bounded organelle assembly	2.16431e-05	0.0011818		cellular response to reactive oxygen species	0.000143376	0.00542989		negative regulation of viral genome replication	0.00152609	0.0475607
mitochondrial ATP synthesis coupled proton transport	2.37188e-05	0.00128244		response to transforming growth factor beta	0.000153195	0.00574898		biological process involved in symbiotic interaction	0.00155911	0.0481482
RNA localization	2.94467e-05	0.00156715		aging	0.000159731	0.00585912		mononuclear cell proliferation	0.00160485	0.0483564
positive regulation of DNA biosynthetic process	2.95528e-05	0.00156715		response to steroid hormone	0.000159731	0.00585912		antigen processing and presentation of peptide antigen via MHC class II	0.00163679	0.0483564
regulation of proteasomal protein catabolic process	3.16123e-05	0.0016604		myeloid cell homeostasis	0.000161807	0.00585912		MHC class II protein complex assembly	0.00163703	0.0483564
protein localization to cell periphery	3.51141e-05	0.00182693		actin filament bundle assembly	0.000161807	0.00585912		peptide antigen assembly with MHC class II protein complex	0.00163703	0.0483564
protein localization to ciliary membrane	3.57317e-05	0.00184169		regulation of actin filament-based process	0.00016365	0.00587433		negative regulation of neuron projection regeneration	0.00163703	0.0483564
inner dynein arm assembly	4.20298e-05	0.00214624		embryonic organ development	0.000167197	0.00594989		inorganic anion transport	0.00166879	0.0484591
Golgi vesicle transport	4.32543e-05	0.00218851		regulation of anion transmembrane transport	0.000171735	0.0060017		positive regulation of T cell activation	0.00166904	0.0484591
microtubule cytoskeleton organization involved in mitosis	4.55674e-05	0.00228459		positive regulation of epithelial cell proliferation	0.000173833	0.0060017
regulation of spindle assembly	5.0409e-05	0.00250455		ventricular cardiac muscle tissue development	0.000174468	0.0060017
regulation of protein stability	5.17062e-05	0.00254607		translational elongation	0.000174468	0.0060017
cellular response to heat	5.64081e-05	0.00275301		leukocyte cell-cell adhesion	0.000181682	0.0061515
RNA splicing, via transesterification reactions	6.28232e-05	0.00303921		norepinephrine metabolic process	0.000181803	0.0061515
mitochondrial transmembrane transport	6.94725e-05	0.00330524		positive regulation of proteolysis	0.00018826	0.00631818
negative regulation of intracellular transport	6.95209e-05	0.00330524		maintenance of protein location	0.000199372	0.00663716
intraciliary retrograde transport	7.10475e-05	0.00334895		cardiac chamber development	0.000204807	0.00670988
regulation of inclusion body assembly	7.27701e-05	0.00340108		actin filament bundle organization	0.000204807	0.00670988
mitotic spindle assembly	8.69109e-05	0.00396511		negative regulation of kinase activity	0.000213419	0.00693696
RNA splicing, via transesterification reactions with bulged adenosine as nucleophile	8.73839e-05	0.00396511		mesenchyme development	0.000215732	0.00695734
mRNA splicing, via spliceosome	8.73839e-05	0.00396511		gland development	0.000224069	0.0071702
negative regulation of cellular protein localization	8.77142e-05	0.00396511		signal transduction by p53 class mediator	0.000229731	0.00728973
post-Golgi vesicle-mediated transport	9.53763e-05	0.00427643		epithelial cell proliferation	0.000231336	0.00728973
outer dynein arm assembly	9.80727e-05	0.00436186		animal organ regeneration	0.000233537	0.00730334
protein localization to mitochondrion	0.000102612	0.00452726		regulation of translation	0.000237232	0.00736312
regulation of binding	0.000107508	0.00470486		actin filament organization	0.000270879	0.00832826
Golgi to plasma membrane transport	0.000108344	0.00470486		negative regulation of MAP kinase activity	0.000272363	0.00832826
regulation of proteolysis involved in cellular protein catabolic process	0.000112014	0.00482622		protein stabilization	0.000276546	0.00839398
establishment of protein localization to membrane	0.000115895	0.00495475		erythrocyte differentiation	0.000281233	0.00841254
'de novo' protein folding	0.000118522	0.00502807		negative regulation of protein serine/threonine kinase activity	0.000281233	0.00841254
establishment of protein localization to mitochondrion	0.000134603	0.00566667		muscle cell differentiation	0.000285158	0.00846858
regulation of protein catabolic process	0.000137972	0.00576452		response to corticosteroid	0.000287394	0.008474
regulation of telomere maintenance	0.000139953	0.00580332		regulation of epithelial to mesenchymal transition	0.000295157	0.0086412
protein N-linked glycosylation via asparagine	0.000147571	0.00607352		cardiac chamber morphogenesis	0.00030078	0.0087318
regulation of mitochondrial membrane potential	0.000150235	0.00613738		phosphatidylinositol 3-kinase signaling	0.000302482	0.0087318
organelle disassembly	0.000153373	0.00621949		heart morphogenesis	0.00031854	0.00913147
autophagy of mitochondrion	0.000166765	0.00666455		heterotypic cell-cell adhesion	0.000335652	0.00955568
mitochondrion disassembly	0.000166765	0.00666455		positive regulation of peptidase activity	0.000372899	0.0105433
microtubule organizing center organization	0.000169786	0.00673645		granulocyte migration	0.000382814	0.0107501
vesicle-mediated transport to the plasma membrane	0.000173475	0.00683368		granulocyte chemotaxis	0.000390697	0.0108973
regulation of spindle organization	0.000178862	0.00699593		mitotic cell cycle phase transition	0.000396272	0.0109786
axo-dendritic transport	0.00018034	0.00700404		endothelial cell migration	0.00040297	0.0110897
cytokinesis	0.000184531	0.00711668		heart trabecula morphogenesis	0.000421464	0.0115219
regulation of mRNA processing	0.000196822	0.00753799		leukocyte migration	0.000462849	0.01257
positive regulation of telomerase activity	0.000201575	0.00766681		regulation of transmembrane receptor protein serine/threonine kinase signaling pathway	0.000484917	0.0129846
regulation of microtubule-based movement	0.000206243	0.00779063		fat cell differentiation	0.000487206	0.0129846
ribosome biogenesis	0.000215007	0.00805934		regulation of MAP kinase activity	0.000487552	0.0129846
peptidyl-asparagine modification	0.00021628	0.00805934		regulation of transcription from RNA polymerase II promoter in response to stress	0.000500722	0.0132499
mitochondrial electron transport, ubiquinol to cytochrome c	0.000221976	0.0081613		leukocyte chemotaxis	0.000508812	0.0133782
cerebrospinal fluid circulation	0.000221976	0.0081613		substrate adhesion-dependent cell spreading	0.000562605	0.0146989
telomere maintenance	0.00022786	0.00832216		viral life cycle	0.000578017	0.0150066
Golgi to plasma membrane protein transport	0.000233603	0.00843995		myeloid cell differentiation	0.00068193	0.0175938
positive regulation of cellular protein localization	0.000234145	0.00843995		response to decreased oxygen levels	0.000688671	0.0176574
axonal transport	0.000245582	0.00879469		response to nutrient levels	0.00069561	0.0177252
protein K48-linked ubiquitination	0.000297392	0.0105449		maturation of SSU-rRNA	0.000701755	0.017772
regulation of cellular protein catabolic process	0.000298277	0.0105449		ameboidal-type cell migration	0.000715158	0.0179414
late endosome to vacuole transport	0.000309582	0.0108748		response to acid chemical	0.000717133	0.0179414
regulation of telomere maintenance via telomerase	0.000320051	0.0111714		regulation of neuron projection development	0.000740897	0.0184242
ubiquitin-dependent ERAD pathway	0.000324337	0.0112498		striated muscle tissue development	0.000748964	0.0185133
ribonucleoprotein complex biogenesis	0.000331272	0.0114185		positive regulation of translation	0.00075947	0.0185801
protein localization to chromosome	0.000338196	0.0115848		viral process	0.000760666	0.0185801
cytochrome complex assembly	0.000354252	0.0120599		regulation of myoblast differentiation	0.000781029	0.0188632
regulation of chromosome organization	0.000363531	0.0122998		cellular response to interleukin-1	0.000781396	0.0188632
positive regulation of proteolysis	0.000371391	0.0124891		response to unfolded protein	0.000803845	0.0190705
negative regulation of intracellular protein transport	0.000386547	0.01292		response to ethanol	0.000803845	0.0190705
protein targeting to mitochondrion	0.00040013	0.0132935		regulation of mRNA processing	0.000803845	0.0190705
small nucleolar ribonucleoprotein complex assembly	0.000408219	0.0134008		positive regulation of cellular amide metabolic process	0.000818385	0.0192582
epithelial cilium movement involved in determination of left/right asymmetry	0.000408219	0.0134008		positive regulation of cell development	0.000821086	0.0192582
chaperone-mediated protein folding	0.00042984	0.014027		epithelial cell migration	0.00082582	0.0192598
regulation of supramolecular fiber organization	0.000443318	0.0143818		positive regulation of epithelial to mesenchymal transition	0.000867041	0.0201076
protein polyubiquitination	0.00044954	0.0144983		liver regeneration	0.000878679	0.0202636
regulation of telomere maintenance via telomere lengthening	0.000460364	0.0147611		homeostasis of number of cells	0.000904238	0.0207229
regulation of protein localization to membrane	0.000504229	0.0160741		epithelium migration	0.000908637	0.0207229
germ cell development	0.000525305	0.0166498		positive regulation of response to wounding	0.000925061	0.0209288
spindle assembly	0.000587703	0.018521		negative regulation of locomotion	0.000927801	0.0209288
response to heat	0.000599481	0.0187849		embryo implantation	0.00096017	0.0213988
substantia nigra development	0.000616519	0.0192096		regulation of DNA-templated transcription in response to stress	0.00096017	0.0213988
regulation of protein localization to cell periphery	0.000645111	0.0199876		protein localization to cell-cell junction	0.000964189	0.0213988
positive regulation of DNA metabolic process	0.000661425	0.0203785		regulation of binding	0.000998461	0.0220409
cellular response to nitrogen starvation	0.000697224	0.0209003		regulation of response to wounding	0.00105019	0.0230596
protein polyglutamylation	0.000697224	0.0209003		muscle cell proliferation	0.00106188	0.0230835
DNA damage response, detection of DNA damage	0.000697224	0.0209003		tissue migration	0.00106247	0.0230835
cellular response to nitrogen levels	0.000697224	0.0209003		regulation of protein neddylation	0.00107662	0.0232685
regulation of plasma membrane bounded cell projection assembly	0.000697307	0.0209003		endoplasmic reticulum unfolded protein response	0.00108919	0.0234177
'de novo' posttranslational protein folding	0.000757032	0.0225677		response to hypoxia	0.0011227	0.0238633
organelle localization by membrane tethering	0.00076204	0.0225949		regulation of actin filament organization	0.00112597	0.0238633
regulation of cell projection assembly	0.000841028	0.0248036		cellular response to unfolded protein	0.00112987	0.0238633
protein refolding	0.00087266	0.0254641		maturation of SSU-rRNA from tricistronic rRNA transcript (SSU-rRNA, 5.8S rRNA, LSU-rRNA)	0.00113883	0.0238633
chaperone-mediated protein complex assembly	0.00087266	0.0254641		positive regulation of RNA splicing	0.00113883	0.0238633
toxin transport	0.000955573	0.0277368		positive regulation of mRNA splicing, via spliceosome	0.0011585	0.024153
positive regulation of translation	0.000976699	0.0282015		negative regulation of protein kinase B signaling	0.00116933	0.0242563
ribonucleotide biosynthetic process	0.000993178	0.028528		regulation of endopeptidase activity	0.00123861	0.0255093
ribose phosphate biosynthetic process	0.00101006	0.0288627		cell chemotaxis	0.0012421	0.0255093
membrane docking	0.00105137	0.0298882		embryonic epithelial tube formation	0.00127169	0.0259879
intrinsic apoptotic signaling pathway	0.00110635	0.0312898		positive regulation of T cell mediated immunity	0.00128617	0.0261404
protein polymerization	0.00116331	0.0325881		negative regulation of intrinsic apoptotic signaling pathway	0.00129182	0.0261404
positive regulation of smoothened signaling pathway	0.00116998	0.0325881		muscle tissue development	0.00131989	0.026578
regulation of mitotic spindle organization	0.00116998	0.0325881		striated muscle cell differentiation	0.00134423	0.0269368
spindle organization	0.00119331	0.0330709		morphogenesis of embryonic epithelium	0.00137669	0.0273612
inclusion body assembly	0.00120085	0.0331134		negative regulation of myoblast differentiation	0.00137867	0.0273612
nucleotide-excision repair	0.00122812	0.0334088		syncytium formation	0.00141171	0.0277502
establishment of protein localization to plasma membrane	0.00122812	0.0334088		regulation of substrate adhesion-dependent cell spreading	0.00141171	0.0277502
establishment of vesicle localization	0.00122973	0.0334088		cardiac ventricle development	0.00142665	0.0279109
mitochondrial membrane organization	0.00125656	0.0339431		response to glucocorticoid	0.00144871	0.0280991
purine ribonucleotide biosynthetic process	0.00126171	0.0339431		protein folding in endoplasmic reticulum	0.00145669	0.0280991
cellular component disassembly	0.00127126	0.0340339		positive regulation of transcription from RNA polymerase II promoter in response to endoplasmic reticulum stress	0.00145669	0.0280991
box C/D snoRNP assembly	0.00129291	0.0344463		regulation of DNA-binding transcription factor activity	0.00154059	0.0295531
positive regulation of organelle assembly	0.00131105	0.0347616		cell communication involved in cardiac conduction	0.00154638	0.0295531
regulation of smoothened signaling pathway	0.00138638	0.0365832		response to oxygen levels	0.00155467	0.0295746
multivesicular body assembly	0.00140104	0.0366197		regulation of mRNA splicing, via spliceosome	0.00156882	0.0297068
establishment of protein localization to mitochondrial membrane	0.00140104	0.0366197		positive regulation of T cell cytokine production	0.00162643	0.0305177
protein insertion into mitochondrial membrane	0.00162027	0.0421499		positive regulation of transcription from RNA polymerase II promoter in response to stress	0.00162643	0.0305177
DNA biosynthetic process	0.00168766	0.0436969		negative regulation of leukocyte differentiation	0.00167093	0.0312109
response to interleukin-7	0.0017209	0.044143		phosphatidylinositol-mediated signaling	0.00175393	0.0324939
cellular response to interleukin-7	0.0017209	0.044143		negative regulation of proteolysis	0.00175536	0.0324939
regulation of proteasomal ubiquitin-dependent protein catabolic process	0.0017638	0.0448902		actin filament-based movement	0.00178208	0.0328412
exosomal secretion	0.0017663	0.0448902		positive regulation of substrate adhesion-dependent cell spreading	0.00182434	0.0334705
endosome transport via multivesicular body sorting pathway	0.00180971	0.0455733		striated muscle contraction	0.00183347	0.0334892
multivesicular body organization	0.00180971	0.0455733		regulation of sprouting angiogenesis	0.00184483	0.0335482
intrinsic apoptotic signaling pathway by p53 class mediator	0.00182983	0.0458706		regulation of cell-matrix adhesion	0.00188117	0.0339103
positive regulation of peptidase activity	0.00185699	0.0463406		regulation of transforming growth factor beta receptor signaling pathway	0.00188117	0.0339103
establishment of organelle localization	0.00195247	0.0484305		positive regulation of smooth muscle cell proliferation	0.0018909	0.0339376
endosomal transport	0.0019583	0.0484305		miRNA catabolic process	0.00191123	0.0340068
				bone trabecula morphogenesis	0.00191123	0.0340068
				negative regulation of cell cycle	0.00191954	0.0340081
				cardiac muscle tissue development	0.00196768	0.0347119
				positive regulation of cysteine-type endopeptidase activity involved in apoptotic process	0.00198461	0.0348615
				regulation of actin filament bundle assembly	0.00200912	0.0351426
				sarcomere organization	0.00203466	0.0352903
				positive regulation of pri-miRNA transcription by RNA polymerase II	0.00203466	0.0352903
				inositol lipid-mediated signaling	0.00208989	0.0360966
				negative regulation of hemopoiesis	0.00213309	0.0366599
				muscle organ development	0.00214027	0.0366599
				regulation of pathway-restricted SMAD protein phosphorylation	0.00218497	0.0369992
				response to organophosphorus	0.0022051	0.0369992
				negative regulation of transmembrane receptor protein serine/threonine kinase signaling pathway	0.0022051	0.0369992
				regulation of cellular response to transforming growth factor beta stimulus	0.0022051	0.0369992
				cell adhesion molecule production	0.00221163	0.0369992
				negative regulation of cell motility	0.00222263	0.0369992
				regulation of protein stability	0.00222282	0.0369992
				membrane protein ectodomain proteolysis	0.00226215	0.0372177
				astrocyte development	0.00226215	0.0372177
				integrin-mediated signaling pathway	0.00226299	0.0372177
				muscle cell development	0.00227649	0.0372911
				cell aging	0.00232243	0.037596
				regulation of osteoblast differentiation	0.00232243	0.037596
				epithelial tube formation	0.00232243	0.037596
				positive regulation of actin filament bundle assembly	0.00237178	0.0381435
				negative regulation of DNA-binding transcription factor activity	0.00237473	0.0381435
				positive regulation of astrocyte differentiation	0.00244497	0.0385403
				negative regulation of amino acid transport	0.00244497	0.0385403
				negative regulation of dendritic spine development	0.00244497	0.0385403
				positive regulation of extrinsic apoptotic signaling pathway via death domain receptors	0.00244497	0.0385403
				gliogenesis	0.00244611	0.0385403
				response to topologically incorrect protein	0.00246245	0.0386502
				G1/S transition of mitotic cell cycle	0.00249955	0.0390619
				amino acid import across plasma membrane	0.00250761	0.0390619
				regulation of cardiac muscle cell action potential	0.00255246	0.0396112
				negative regulation of proteolysis involved in cellular protein catabolic process	0.00257036	0.0397396
				cellular response to decreased oxygen levels	0.00269659	0.0413984
				positive regulation of T cell activation	0.00269772	0.0413984
				endodermal cell differentiation	0.00277182	0.0421845
				maintenance of protein location in cell	0.00278117	0.0421845
				pathway-restricted SMAD protein phosphorylation	0.00278117	0.0421845
				negative regulation of cellular component movement	0.00278982	0.0421845
				endothelium development	0.00284227	0.0427191
				regulation of phosphatidylinositol 3-kinase signaling	0.00284587	0.0427191
				maturation of LSU-rRNA	0.00292768	0.0437879
				cardiac muscle contraction	0.0029856	0.044493
				positive regulation of adaptive immune response	0.00300841	0.044667
				ventricular cardiac muscle tissue morphogenesis	0.0030556	0.044667
				maintenance of protein localization in endoplasmic reticulum	0.0030622	0.044667
				chemical homeostasis within a tissue	0.0030622	0.044667
				response to UV-A	0.0030622	0.044667
				negative regulation of metallopeptidase activity	0.0030622	0.044667
				regulation of cell morphogenesis	0.00313399	0.0455532
				response to BMP	0.00321821	0.0464503
				cellular response to BMP stimulus	0.00321821	0.0464503
				regulation of phospholipase activity	0.00324129	0.0466204
				regulation of fat cell differentiation	0.00328934	0.0471472
				negative regulation of mRNA processing	0.00333891	0.0473643
				negative regulation of gene silencing	0.00333891	0.0473643
				regulation of intrinsic apoptotic signaling pathway by p53 class mediator	0.00333891	0.0473643
				response to lipopolysaccharide	0.00342811	0.0484631

## Sheet: REP
Ciliated epithelia				HPIEpc				Secretory epithelia
Description	pvalue	p.adjust		Description	pvalue	p.adjust		Description	p.adjust	qvalue
cilium movement	1.55961e-06	0.000221067		RNA splicing	9.6818e-23	5.18944e-19		MHC class II protein complex assembly	1.07809e-09	8.41941e-10
cilium organization	3.1646e-06	0.000221067		RNA splicing, via transesterification reactions	3.01192e-22	8.07195e-19		peptide antigen assembly with MHC class II protein complex	1.07809e-09	8.41941e-10
microtubule-based movement	3.92427e-06	0.000221067		RNA splicing, via transesterification reactions with bulged adenosine as nucleophile	6.02422e-22	8.07245e-19		peptide antigen assembly with MHC protein complex	1.65958e-09	1.29606e-09
microtubule bundle formation	8.46078e-06	0.000357468		mRNA splicing, via spliceosome	6.02422e-22	8.07245e-19		MHC protein complex assembly	1.81558e-09	1.41788e-09
axoneme assembly	0.000117418	0.00396873		chromosome segregation	3.29377e-19	3.53092e-16		antigen processing and presentation of exogenous peptide antigen via MHC class II	3.11048e-08	2.42915e-08
cilium movement involved in cell motility	0.000407732	0.0109585		generation of precursor metabolites and energy	1.78536e-18	1.59492e-15		antigen processing and presentation of peptide antigen via MHC class II	5.82493e-08	4.54901e-08
cilium or flagellum-dependent cell motility	0.00054448	0.0109585		ribonucleoprotein complex biogenesis	5.5666e-17	4.26242e-14		antigen processing and presentation of peptide or polysaccharide antigen via MHC class II	7.20249e-08	5.62483e-08
cilium-dependent cell motility	0.00054448	0.0109585		mitotic nuclear division	1.6348e-16	1.09532e-13		antigen processing and presentation of exogenous peptide antigen	8.89717e-08	6.9483e-08
cilium assembly	0.000583587	0.0109585		cellular respiration	3.48535e-16	1.97107e-13		antigen processing and presentation of exogenous antigen	3.02192e-07	2.35999e-07
epithelial cilium movement involved in extracellular fluid movement	0.000765999	0.0129454		regulation of chromosome organization	3.67738e-16	1.97107e-13		immunoglobulin mediated immune response	3.41132e-07	2.66409e-07
extracellular transport	0.000903109	0.013875		sister chromatid segregation	4.44213e-16	2.16453e-13		B cell mediated immunity	3.51849e-07	2.74779e-07
motile cilium assembly	0.00143882	0.0202634		aerobic respiration	5.79858e-16	2.59003e-13		antigen processing and presentation of peptide antigen	1.25977e-06	9.83822e-07
				DNA replication	1.38488e-15	5.70996e-13		immunoglobulin production involved in immunoglobulin-mediated immune response	2.44139e-06	1.90662e-06
				nuclear division	2.48777e-15	9.5246e-13		positive regulation of cell-cell adhesion	3.79385e-06	2.96283e-06
				organelle fission	1.23388e-14	4.40907e-12		positive regulation of T cell activation	6.47958e-06	5.06027e-06
				mitotic sister chromatid segregation	1.42707e-14	4.78067e-12		positive regulation of cell adhesion	1.15673e-05	9.03356e-06
				energy derivation by oxidation of organic compounds	2.56652e-14	8.09209e-12		positive regulation of leukocyte cell-cell adhesion	1.22601e-05	9.57457e-06
				nuclear chromosome segregation	6.38509e-13	1.90134e-10		regulation of leukocyte cell-cell adhesion	1.22601e-05	9.57457e-06
				ribonucleoprotein complex subunit organization	1.01076e-12	2.8514e-10		regulation of cell-cell adhesion	1.22601e-05	9.57457e-06
				ribonucleoprotein complex assembly	1.1787e-12	3.15892e-10		lymphocyte mediated immunity	1.56974e-05	1.2259e-05
				oxidative phosphorylation	2.16324e-12	5.52142e-10		adaptive immune response based on somatic recombination of immune receptors built from immunoglobulin superfamily domains	1.72495e-05	1.34711e-05
				mitotic cell cycle phase transition	2.67636e-12	6.52058e-10		antigen processing and presentation	1.74835e-05	1.36538e-05
				non-membrane-bounded organelle assembly	6.03334e-12	1.40603e-09		leukocyte cell-cell adhesion	2.22699e-05	1.73918e-05
				RNA localization	3.95357e-11	8.82963e-09		leukocyte mediated immunity	8.79651e-05	6.86968e-05
				mitotic spindle organization	5.25492e-11	1.12665e-08		regulation of T cell activation	9.44335e-05	7.37484e-05
				electron transport chain	1.02362e-10	2.11023e-08		positive regulation of lymphocyte activation	0.000184276	0.000143912
				spindle organization	1.25334e-10	2.48811e-08		positive regulation of leukocyte activation	0.000433505	0.000338548
				ATP metabolic process	1.51769e-10	2.9053e-08		positive regulation of cell activation	0.00050676	0.000395757
				regulation of DNA metabolic process	1.71914e-10	3.17744e-08		humoral immune response	0.000705264	0.00055078
				regulation of mRNA metabolic process	2.02646e-10	3.62061e-08		immunoglobulin production	0.000795654	0.00062137
				aromatic compound catabolic process	2.4215e-10	4.18685e-08		T cell activation	0.00132314	0.00103331
				formation of cytoplasmic translation initiation complex	4.12681e-10	6.91241e-08		response to nutrient	0.00328849	0.00256816
				mitochondrial transmembrane transport	5.04271e-10	8.19058e-08		production of molecular mediator of immune response	0.00517895	0.00404453
				nucleobase-containing compound catabolic process	5.20686e-10	8.20847e-08		response to xenobiotic stimulus	0.00644293	0.00503164
				RNA catabolic process	5.41457e-10	8.29202e-08		positive regulation of cytokine production	0.00668558	0.00522114
				rRNA metabolic process	6.6533e-10	9.90602e-08		response to nutrient levels	0.00711895	0.00555958
				microtubule cytoskeleton organization involved in mitosis	6.9483e-10	1.00656e-07		regulation of apoptotic cell clearance	0.00945305	0.00738242
				mitochondrial transport	7.35323e-10	1.03719e-07		cellular response to glucocorticoid stimulus	0.0130854	0.0102191
				regulation of mitotic cell cycle phase transition	7.95649e-10	1.09351e-07		response to interferon-gamma	0.0150805	0.0117772
				cytoplasmic translation	8.37114e-10	1.09437e-07		endothelial cell morphogenesis	0.0150805	0.0117772
				regulation of RNA splicing	8.37114e-10	1.09437e-07		cellular response to corticosteroid stimulus	0.0156023	0.0121847
				nucleoside triphosphate metabolic process	1.0106e-09	1.28972e-07		response to toxic substance	0.0160759	0.0125545
				heterocycle catabolic process	1.24232e-09	1.52241e-07		amino sugar catabolic process	0.0160759	0.0125545
				ribose phosphate biosynthetic process	1.24974e-09	1.52241e-07		response to glucocorticoid	0.0160759	0.0125545
				organic cyclic compound catabolic process	1.28514e-09	1.53074e-07		stabilization of membrane potential	0.0232169	0.0181314
				regulation of mitotic cell cycle	1.51654e-09	1.7671e-07		response to corticosteroid	0.0241509	0.0188608
				rRNA processing	1.56177e-09	1.78109e-07		nitric oxide biosynthetic process	0.0253884	0.0198272
				regulation of mRNA splicing, via spliceosome	2.02207e-09	2.25798e-07		response to oxidative stress	0.0253884	0.0198272
				cellular nitrogen compound catabolic process	2.17045e-09	2.37421e-07		negative regulation of systemic arterial blood pressure	0.026185	0.0204494
				ribosome biogenesis	2.33428e-09	2.50235e-07		response to hydroperoxide	0.026185	0.0204494
				purine nucleoside triphosphate metabolic process	2.38557e-09	2.50718e-07		nitric oxide metabolic process	0.0286641	0.0223854
				telomere maintenance	2.48605e-09	2.56254e-07		reactive nitrogen species metabolic process	0.029127	0.0227469
				purine nucleoside triphosphate biosynthetic process	2.68855e-09	2.71899e-07		positive regulation of calcium ion import	0.0332038	0.0259307
				positive regulation of chromosome organization	2.8179e-09	2.79703e-07		female pregnancy	0.0350919	0.0274052
				nucleoside phosphate biosynthetic process	2.98681e-09	2.91078e-07		regulation of insulin-like growth factor receptor signaling pathway	0.038102	0.029756
				cell cycle G2/M phase transition	3.3883e-09	3.24308e-07		response to cAMP	0.0388404	0.0303326
				regulation of chromosome segregation	4.96984e-09	4.67339e-07		response to lipopolysaccharide	0.0406511	0.0317467
				kinetochore organization	5.83448e-09	5.36877e-07		glucosamine-containing compound metabolic process	0.0424041	0.0331157
				positive regulation of telomere maintenance via telomere lengthening	5.90965e-09	5.36877e-07		positive regulation of T cell proliferation	0.0458782	0.0358288
				nucleoside triphosphate biosynthetic process	6.04704e-09	5.40202e-07		cellular oxidant detoxification	0.0458782	0.0358288
				regulation of sister chromatid segregation	6.33013e-09	5.56222e-07		positive regulation of vascular endothelial growth factor production	0.0467375	0.0364999
				nucleotide biosynthetic process	7.08971e-09	6.12917e-07		response to molecule of bacterial origin	0.0470318	0.0367298
				protein folding	9.11405e-09	7.75418e-07		epithelial cell development	0.0470318	0.0367298
				mitotic sister chromatid separation	9.3103e-09	7.79738e-07		multi-multicellular organism process	0.0470318	0.0367298
				regulation of telomere maintenance via telomere lengthening	9.9711e-09	8.22232e-07		cellular response to dexamethasone stimulus	0.0470318	0.0367298
				regulation of cell cycle phase transition	1.14032e-08	9.26082e-07		sperm capacitation	0.0495451	0.0386925
				DNA biosynthetic process	1.19936e-08	9.59489e-07		complement activation, classical pathway	0.0496912	0.0388066
				regulation of cell cycle G2/M phase transition	1.21749e-08	9.59666e-07
				purine ribonucleoside triphosphate biosynthetic process	1.23577e-08	9.59961e-07
				mRNA catabolic process	1.27525e-08	9.76478e-07
				purine ribonucleoside triphosphate metabolic process	1.53027e-08	1.15525e-06
				ribonucleotide biosynthetic process	1.61329e-08	1.20101e-06
				G2/M transition of mitotic cell cycle	3.00829e-08	2.20882e-06
				regulation of mitotic sister chromatid separation	3.18965e-08	2.31034e-06
				energy coupled proton transport, down electrochemical gradient	3.44385e-08	2.42882e-06
				ATP synthesis coupled proton transport	3.44385e-08	2.42882e-06
				regulation of chromosome separation	3.61917e-08	2.51932e-06
				regulation of G2/M transition of mitotic cell cycle	4.79374e-08	3.29416e-06
				ribonucleoside triphosphate biosynthetic process	5.99734e-08	4.02041e-06
				purine-containing compound biosynthetic process	6.00061e-08	4.02041e-06
				telomere maintenance via telomere lengthening	6.21082e-08	4.10988e-06
				positive regulation of cell cycle process	6.30951e-08	4.12427e-06
				positive regulation of DNA metabolic process	6.84309e-08	4.41915e-06
				chromosome separation	7.29856e-08	4.65718e-06
				ribonucleoside triphosphate metabolic process	7.67609e-08	4.84045e-06
				metaphase/anaphase transition of mitotic cell cycle	8.23016e-08	5.12949e-06
				purine ribonucleotide biosynthetic process	9.60008e-08	5.91453e-06
				mitochondrial ATP synthesis coupled proton transport	1.01426e-07	6.17778e-06
				regulation of mRNA processing	1.13852e-07	6.85668e-06
				ATP biosynthetic process	1.21565e-07	7.23987e-06
				negative regulation of organelle organization	1.39636e-07	8.13313e-06
				cytoplasmic translational initiation	1.41116e-07	8.13313e-06
				positive regulation of telomere maintenance via telomerase	1.41116e-07	8.13313e-06
				DNA conformation change	1.4353e-07	8.18428e-06
				positive regulation of telomere maintenance	1.76223e-07	9.94266e-06
				metaphase/anaphase transition of cell cycle	1.82541e-07	1.01919e-05
				attachment of spindle microtubules to kinetochore	2.10635e-07	1.16392e-05
				positive regulation of protein localization to nucleus	2.33499e-07	1.2771e-05
				regulation of telomere maintenance via telomerase	2.36674e-07	1.28139e-05
				centromere complex assembly	2.39259e-07	1.28243e-05
				regulation of telomere maintenance	2.43662e-07	1.2931e-05
				telomere organization	2.59587e-07	1.3641e-05
				regulation of translation	2.70829e-07	1.40937e-05
				DNA-dependent DNA replication	2.76729e-07	1.41751e-05
				regulation of mitotic metaphase/anaphase transition	2.77684e-07	1.41751e-05
				telomere maintenance via telomerase	4.87407e-07	2.46462e-05
				regulation of DNA biosynthetic process	4.97409e-07	2.4917e-05
				positive regulation of cell cycle	5.23222e-07	2.59673e-05
				purine nucleotide biosynthetic process	5.61601e-07	2.76163e-05
				regulation of metaphase/anaphase transition of cell cycle	5.98498e-07	2.91632e-05
				positive regulation of cellular protein localization	6.34339e-07	3.04682e-05
				positive regulation of establishment of protein localization to telomere	6.36649e-07	3.04682e-05
				regulation of telomerase RNA localization to Cajal body	7.9926e-07	3.79118e-05
				spindle assembly	8.39534e-07	3.94728e-05
				negative regulation of chromosome organization	8.53791e-07	3.97941e-05
				protein localization to nucleoplasm	8.88833e-07	4.10702e-05
				translational initiation	9.87245e-07	4.52276e-05
				nucleoside phosphate metabolic process	1.02581e-06	4.65961e-05
				ATP synthesis coupled electron transport	1.11888e-06	4.99767e-05
				mitochondrial ATP synthesis coupled electron transport	1.11888e-06	4.99767e-05
				DNA replication initiation	1.1772e-06	5.21469e-05
				positive regulation of DNA biosynthetic process	1.22489e-06	5.3815e-05
				nucleotide metabolic process	1.23917e-06	5.39996e-05
				negative regulation of mitotic cell cycle	1.26559e-06	5.47063e-05
				proteasomal protein catabolic process	1.32777e-06	5.69348e-05
				ncRNA processing	1.33999e-06	5.70028e-05
				negative regulation of cell cycle	1.37873e-06	5.81888e-05
				RNA localization to Cajal body	1.42731e-06	5.83999e-05
				telomerase RNA localization to Cajal body	1.42731e-06	5.83999e-05
				telomerase RNA localization	1.42731e-06	5.83999e-05
				RNA localization to nucleus	1.42731e-06	5.83999e-05
				ribose phosphate metabolic process	1.44798e-06	5.87969e-05
				mitotic cell cycle checkpoint signaling	1.51598e-06	6.10952e-05
				DNA recombination	1.5323e-06	6.12922e-05
				regulation of establishment of protein localization to telomere	1.64803e-06	6.44776e-05
				regulation of protein localization to Cajal body	1.64803e-06	6.44776e-05
				positive regulation of protein localization to Cajal body	1.64803e-06	6.44776e-05
				positive regulation of telomerase RNA localization to Cajal body	1.79136e-06	6.95776e-05
				RNA-dependent DNA biosynthetic process	1.83477e-06	7.02624e-05
				DNA geometric change	1.83521e-06	7.02624e-05
				regulation of nuclear division	1.89933e-06	7.21493e-05
				respiratory electron transport chain	1.91142e-06	7.21493e-05
				negative regulation of mitotic nuclear division	2.12348e-06	7.93852e-05
				tricarboxylic acid cycle	2.13274e-06	7.93852e-05
				regulation of DNA replication	2.28414e-06	8.44343e-05
				protein localization to nucleus	2.37659e-06	8.72502e-05
				protein localization to chromosome	2.63981e-06	9.62543e-05
				viral process	2.74627e-06	9.94596e-05
				ruffle organization	3.02683e-06	0.000108159
				negative regulation of nuclear division	3.02683e-06	0.000108159
				negative regulation of mitotic cell cycle phase transition	3.45247e-06	0.000122551
				regulation of RNA stability	3.48058e-06	0.000122736
				spliceosomal snRNP assembly	3.63414e-06	0.000126311
				regulation of mitotic nuclear division	3.69558e-06	0.000126311
				regulation of establishment of protein localization to chromosome	3.72336e-06	0.000126311
				protein localization to nuclear body	3.72336e-06	0.000126311
				positive regulation of protein localization to chromosome, telomeric region	3.72336e-06	0.000126311
				protein localization to Cajal body	3.72336e-06	0.000126311
				regulation of protein localization to nucleus	4.12329e-06	0.000138999
				deoxyribonucleotide metabolic process	4.17731e-06	0.00013994
				nucleic acid transport	4.43982e-06	0.000146898
				RNA transport	4.43982e-06	0.000146898
				establishment of RNA localization	6.37298e-06	0.000209566
				regulation of mitotic sister chromatid segregation	7.21183e-06	0.000235704
				exonucleolytic catabolism of deadenylated mRNA	7.59473e-06	0.000246714
				positive regulation of cell cycle phase transition	7.88412e-06	0.000254572
				cell cycle checkpoint signaling	9.04905e-06	0.000290437
				substrate adhesion-dependent cell spreading	9.67774e-06	0.000308766
				regulation of ubiquitin protein ligase activity	9.85749e-06	0.00031264
				kinetochore assembly	1.01376e-05	0.000319634
				placenta development	1.17343e-05	0.00036645
				alternative mRNA splicing, via spliceosome	1.17592e-05	0.00036645
				positive regulation of mRNA metabolic process	1.21197e-05	0.000373436
				positive regulation of mitotic cell cycle phase transition	1.21227e-05	0.000373436
				purine-containing compound metabolic process	1.31805e-05	0.0004037
				regulation of protein localization to chromosome, telomeric region	1.43006e-05	0.000432208
				nucleoside monophosphate biosynthetic process	1.43171e-05	0.000432208
				ribonucleotide metabolic process	1.43532e-05	0.000432208
				protein-DNA complex subunit organization	1.51212e-05	0.000449864
				meiotic cell cycle process	1.51839e-05	0.000449864
				double-strand break repair	1.51913e-05	0.000449864
				nucleobase-containing compound transport	1.61272e-05	0.000474955
				ncRNA metabolic process	1.6325e-05	0.000477255
				ribosomal small subunit assembly	1.64724e-05	0.000477255
				nuclear-transcribed mRNA catabolic process, exonucleolytic	1.64724e-05	0.000477255
				nuclear-transcribed mRNA catabolic process	1.73507e-05	0.000499998
				negative regulation of sister chromatid segregation	1.86452e-05	0.00052605
				negative regulation of mitotic sister chromatid segregation	1.86452e-05	0.00052605
				negative regulation of mitotic sister chromatid separation	1.86452e-05	0.00052605
				negative regulation of cell cycle process	1.86473e-05	0.00052605
				proton transmembrane transport	1.88209e-05	0.000528167
				regulation of substrate adhesion-dependent cell spreading	1.90865e-05	0.000532832
				carboxylic acid catabolic process	2.35975e-05	0.000655349
				DNA strand elongation involved in DNA replication	2.52462e-05	0.000683433
				deoxyribonucleotide biosynthetic process	2.52462e-05	0.000683433
				attachment of mitotic spindle microtubules to kinetochore	2.52462e-05	0.000683433
				response to interleukin-7	2.52462e-05	0.000683433
				cellular response to interleukin-7	2.52462e-05	0.000683433
				positive regulation of proteolysis	2.57476e-05	0.000693504
				negative regulation of chromosome segregation	3.08189e-05	0.000821837
				negative regulation of chromosome separation	3.08189e-05	0.000821837
				organic acid catabolic process	3.3572e-05	0.00089082
				negative regulation of G2/M transition of mitotic cell cycle	3.55519e-05	0.000938709
				regulation of proteolysis involved in cellular protein catabolic process	3.66339e-05	0.000962539
				regulation of ubiquitin-protein transferase activity	3.82602e-05	0.00100036
				regulation of DNA-dependent DNA replication	3.91508e-05	0.00100744
				regulation of DNA binding	3.92227e-05	0.00100744
				rRNA catabolic process	3.92528e-05	0.00100744
				nucleoside monophosphate metabolic process	3.94196e-05	0.00100744
				establishment of protein localization to organelle	3.94705e-05	0.00100744
				regulation of protein modification by small protein conjugation or removal	3.98798e-05	0.00101306
				purine ribonucleotide metabolic process	4.08155e-05	0.00103194
				proteasome-mediated ubiquitin-dependent protein catabolic process	4.20094e-05	0.00105714
				establishment of protein localization to telomere	4.22612e-05	0.00105851
				ribosome assembly	4.33004e-05	0.00107949
				mitotic DNA integrity checkpoint signaling	4.57916e-05	0.00113631
				G1/S transition of mitotic cell cycle	4.77537e-05	0.00117414
				2'-deoxyribonucleotide metabolic process	4.81922e-05	0.00117414
				positive regulation of DNA replication	4.81922e-05	0.00117414
				negative regulation of mitotic metaphase/anaphase transition	4.81922e-05	0.00117414
				double-strand break repair via homologous recombination	5.04128e-05	0.00121493
				regulation of cellular protein catabolic process	5.05092e-05	0.00121493
				regulation of mRNA catabolic process	5.05467e-05	0.00121493
				sister chromatid cohesion	5.24868e-05	0.00124482
				nucleoside metabolic process	5.24868e-05	0.00124482
				negative regulation of cell cycle G2/M phase transition	5.24868e-05	0.00124482
				mRNA transport	5.74923e-05	0.00135235
				positive regulation of mitotic cell cycle	5.75253e-05	0.00135235
				DNA strand elongation	5.80356e-05	0.00135839
				regulation of mRNA stability	5.89817e-05	0.00137453
				regulation of binding	6.02089e-05	0.00139436
				regulation of proteasomal protein catabolic process	6.03529e-05	0.00139436
				double-strand break repair via break-induced replication	6.12133e-05	0.00140817
				response to UV	6.14972e-05	0.00140865
				aerobic electron transport chain	6.23934e-05	0.0014231
				recombinational repair	6.34825e-05	0.00144181
				mitotic chromosome condensation	6.7653e-05	0.00153004
				small molecule catabolic process	6.91164e-05	0.00155657
				nucleocytoplasmic transport	7.0606e-05	0.00157687
				nuclear transport	7.0606e-05	0.00157687
				negative regulation of cell cycle phase transition	7.13656e-05	0.00158722
				DNA integrity checkpoint signaling	7.36228e-05	0.00163065
				deoxyribose phosphate metabolic process	7.87418e-05	0.00172974
				negative regulation of metaphase/anaphase transition of cell cycle	7.87418e-05	0.00172974
				protein localization to chromosome, telomeric region	8.34482e-05	0.00182564
				response to oxidative stress	8.56511e-05	0.00186032
				cell cycle G1/S phase transition	8.57274e-05	0.00186032
				protein stabilization	8.81144e-05	0.00190441
				regulation of proteasomal ubiquitin-dependent protein catabolic process	9.1728e-05	0.00197455
				mitochondrial membrane organization	9.41132e-05	0.00201779
				protein neddylation	0.000104254	0.00222629
				aging	0.000105981	0.0022542
				regulation of attachment of spindle microtubules to kinetochore	0.000107172	0.00227052
				fatty acid beta-oxidation	0.000107611	0.00227084
				regulation of protein-containing complex assembly	0.000110735	0.00232761
				positive regulation of cell cycle G2/M phase transition	0.000112101	0.00234712
				cellular response to reactive oxygen species	0.000116369	0.00242701
				fatty acid catabolic process	0.000117542	0.00244196
				pyrimidine deoxyribonucleotide metabolic process	0.000118182	0.00244578
				purine nucleotide metabolic process	0.000120893	0.00249225
				ruffle assembly	0.00012451	0.00255698
				meiotic nuclear division	0.000126064	0.00257901
				regulation of actin filament-based process	0.000128376	0.00261633
				DNA duplex unwinding	0.000139418	0.0028306
				animal organ regeneration	0.000147563	0.00298467
				postreplication repair	0.000148546	0.00299325
				positive regulation of protein kinase B signaling	0.000152327	0.00305795
				negative regulation of RNA splicing	0.000163548	0.00327096
				regulation of cyclin-dependent protein serine/threonine kinase activity	0.000169604	0.00337948
				fatty acid oxidation	0.000173602	0.00344631
				regulation of protein catabolic process	0.000174348	0.00344836
				positive regulation of chromosome segregation	0.000176826	0.0034845
				meiotic cell cycle	0.00018038	0.00354153
				mitotic G2/M transition checkpoint	0.000191175	0.00373978
				circadian rhythm	0.000193538	0.00377224
				positive regulation of mRNA processing	0.000194364	0.0037746
				regulation of smooth muscle cell proliferation	0.000197497	0.0038216
				histone phosphorylation	0.00020077	0.00387097
				response to steroid hormone	0.000214522	0.00412128
				regulation of cell morphogenesis involved in differentiation	0.000220876	0.00422819
				response to reactive oxygen species	0.000222803	0.0042499
				response to metal ion	0.000225121	0.00425141
				negative regulation of mRNA splicing, via spliceosome	0.000225261	0.00425141
				cellular response to arsenic-containing substance	0.000225261	0.00425141
				positive regulation of establishment of protein localization	0.000242421	0.00455921
				glycosyl compound metabolic process	0.000244845	0.0045887
				ribonucleoside monophosphate biosynthetic process	0.000251346	0.00469412
				positive regulation of cell development	0.000254797	0.00474205
				chromatin organization	0.000257274	0.00477159
				chromatin remodeling at centromere	0.00026513	0.0048835
				regulation of deoxyribonuclease activity	0.00026513	0.0048835
				protein localization to mitochondrion	0.000268095	0.0049212
				cellular response to oxidative stress	0.000269086	0.00492253
				regulation of ubiquitin-dependent protein catabolic process	0.000280347	0.00511109
				smooth muscle cell proliferation	0.000281599	0.00511651
				regulation of cyclin-dependent protein kinase activity	0.000285131	0.00516318
				cleavage involved in rRNA processing	0.000297326	0.00536588
				biological process involved in symbiotic interaction	0.000307816	0.00551943
				mitotic DNA damage checkpoint signaling	0.000307894	0.00551943
				cell cycle DNA replication	0.000312843	0.0055709
				positive regulation of substrate adhesion-dependent cell spreading	0.000312843	0.0055709
				positive regulation of translation	0.000314854	0.00558813
				lipid oxidation	0.000319559	0.0056168
				mitochondrial gene expression	0.000319559	0.0056168
				cellular response to UV	0.000319613	0.0056168
				mitotic G2 DNA damage checkpoint signaling	0.000321503	0.00563156
				protein import	0.000322663	0.00563347
				positive regulation of DNA repair	0.000332347	0.00578371
				cellular response to radiation	0.000334473	0.00580185
				regulation of cellular respiration	0.000346345	0.00598841
				mitotic spindle assembly	0.000350114	0.00603412
				pyrimidine-containing compound metabolic process	0.00035365	0.00607553
				protein targeting to mitochondrion	0.000365005	0.00625056
				positive regulation of cellular catabolic process	0.000369319	0.00630429
				cellular response to chemical stress	0.000374954	0.00638017
				positive regulation of protein modification by small protein conjugation or removal	0.000385541	0.00653956
				maturation of LSU-rRNA	0.000391775	0.00662433
				maternal placenta development	0.000407077	0.00683992
				regulation of mitotic spindle organization	0.000407077	0.00683992
				pyrimidine nucleotide metabolic process	0.000417244	0.00696706
				mitotic metaphase plate congression	0.000417244	0.00696706
				DNA packaging	0.000420905	0.00700637
				ribonucleoside monophosphate metabolic process	0.000422436	0.00701008
				DNA modification	0.00043238	0.00713094
				establishment of protein localization to mitochondrion	0.00043238	0.00713094
				positive regulation of mRNA splicing, via spliceosome	0.000439706	0.00722952
				regulation of protein ubiquitination	0.00044278	0.00725779
				nuclear-transcribed mRNA catabolic process, exonucleolytic, 3'-5'	0.000459015	0.00747818
				centromeric sister chromatid cohesion	0.000459015	0.00747818
				regulation of cell-substrate adhesion	0.000461562	0.00749689
				mitochondrial respiratory chain complex assembly	0.000468414	0.00758519
				ncRNA catabolic process	0.000472848	0.00763394
				chaperone-mediated protein folding	0.000476999	0.00767782
				regulation of circadian rhythm	0.00048105	0.00771984
				protein-DNA complex assembly	0.00049358	0.00789727
				response to radiation	0.000502101	0.0080097
				female meiotic nuclear division	0.000509233	0.0080754
				regulation of oxidative stress-induced intrinsic apoptotic signaling pathway	0.000509233	0.0080754
				mitochondrial translation	0.000511096	0.00808104
				maintenance of protein location	0.000529708	0.0083507
				monocarboxylic acid catabolic process	0.000534392	0.00839983
				biological process involved in interaction with host	0.000577054	0.00904388
				regulation of actin filament organization	0.000584781	0.00913827
				regulation of apoptotic signaling pathway	0.00059159	0.0092178
				negative regulation of reactive oxygen species metabolic process	0.000595831	0.00925697
				DNA replication checkpoint signaling	0.000611028	0.00943836
				deoxyribonucleoside triphosphate metabolic process	0.000611028	0.00943836
				positive regulation of binding	0.000621464	0.00957197
				positive regulation of proteasomal protein catabolic process	0.000626177	0.00961694
				nuclear-transcribed mRNA catabolic process, nonsense-mediated decay	0.000634626	0.00969116
				nuclear DNA replication	0.000634626	0.00969116
				response to ketone	0.000643774	0.00980293
				establishment of protein localization to mitochondrial membrane	0.000653644	0.00992502
				regulation of actin cytoskeleton organization	0.000661905	0.0100221
				regulation of intrinsic apoptotic signaling pathway	0.000685435	0.0103491
				DNA damage checkpoint signaling	0.000696404	0.0104852
				2'-deoxyribonucleotide biosynthetic process	0.000743159	0.0110261
				proteasome assembly	0.000743159	0.0110261
				protein insertion into mitochondrial inner membrane	0.000743159	0.0110261
				deoxyribose phosphate biosynthetic process	0.000743159	0.0110261
				negative regulation of ubiquitin protein ligase activity	0.000743159	0.0110261
				meiosis I cell cycle process	0.000744675	0.0110261
				regulation of cellular component size	0.000747089	0.0110314
				positive regulation of cellular protein catabolic process	0.000753469	0.011095
				regulation of translational initiation	0.000765719	0.0112445
				RNA destabilization	0.000769698	0.0112721
				mitotic spindle assembly checkpoint signaling	0.000782288	0.0113633
				spindle assembly checkpoint signaling	0.000782288	0.0113633
				mitotic spindle checkpoint signaling	0.000782288	0.0113633
				maturation of 5.8S rRNA from tricistronic rRNA transcript (SSU-rRNA, 5.8S rRNA, LSU-rRNA)	0.000791964	0.0114728
				maternal process involved in female pregnancy	0.000796878	0.0115128
				actin polymerization or depolymerization	0.000805924	0.0116122
				positive regulation of peptidase activity	0.000812208	0.0116714
				regulation of ruffle assembly	0.00082933	0.0118856
				regulation of histone acetylation	0.000833964	0.0119057
				viral life cycle	0.000835174	0.0119057
				cell-substrate adhesion	0.00087108	0.0123846
				regulation of actin polymerization or depolymerization	0.000908048	0.012876
				spindle checkpoint signaling	0.000956743	0.0134951
				regulation of spindle organization	0.000956743	0.0134951
				protein polymerization	0.00096004	0.0135061
				regulation of actin filament length	0.00098089	0.0137633
				protein insertion into mitochondrial membrane	0.00103635	0.0144657
				establishment of protein localization to chromosome	0.00103635	0.0144657
				positive regulation of protein ubiquitination	0.00104904	0.0146049
				meiosis I	0.00107198	0.0148855
				ribosomal small subunit biogenesis	0.00111286	0.0154132
				embryonic placenta development	0.00112004	0.0154728
				nuclear RNA surveillance	0.00114065	0.0156766
				nuclear mRNA surveillance	0.00114065	0.0156766
				positive regulation of DNA binding	0.00114598	0.0157095
				positive regulation of intracellular protein transport	0.00115563	0.0158015
				regulation of DNA repair	0.00117766	0.016021
				regulation of generation of precursor metabolites and energy	0.00117766	0.016021
				chromosome condensation	0.00118534	0.016048
				purine ribonucleoside monophosphate biosynthetic process	0.00119163	0.016048
				pyrimidine deoxyribonucleotide catabolic process	0.00119163	0.016048
				negative regulation of ubiquitin-protein transferase activity	0.00119163	0.016048
				metaphase plate congression	0.00123225	0.0165354
				negative regulation of mRNA metabolic process	0.00123399	0.0165354
				negative regulation of transferase activity	0.00124876	0.0166916
				viral genome replication	0.00129211	0.0171775
				response to arsenic-containing substance	0.00129367	0.0171775
				cellular lipid catabolic process	0.00129473	0.0171775
				signal transduction in response to DNA damage	0.00132378	0.0175196
				protein insertion into membrane	0.00133472	0.0176209
				regulation of supramolecular fiber organization	0.0013571	0.0178724
				positive regulation of cellular amide metabolic process	0.00136182	0.0178906
				regulation of signal transduction by p53 class mediator	0.00138121	0.018101
				purine ribonucleoside monophosphate metabolic process	0.00140013	0.0183041
				mRNA destabilization	0.00142554	0.018591
				response to estrogen	0.00144077	0.018744
				positive regulation of cell-substrate adhesion	0.00154368	0.020014
				peptidyl-proline modification	0.00154823	0.020014
				positive regulation of proteolysis involved in cellular protein catabolic process	0.00154959	0.020014
				positive regulation of catabolic process	0.00155619	0.0200509
				rRNA transcription	0.0015928	0.0204734
				regulation of protein kinase B signaling	0.00160336	0.0204928
				DNA methylation-dependent heterochromatin assembly	0.00160578	0.0204928
				protein-DNA complex disassembly	0.00160578	0.0204928
				nuclear export	0.00164258	0.0209126
				meiotic spindle organization	0.00167611	0.0211462
				response to UV-A	0.00167611	0.0211462
				negative regulation of smooth muscle cell migration	0.0016767	0.0211462
				RNA phosphodiester bond hydrolysis, exonucleolytic	0.0016767	0.0211462
				negative regulation of cellular amide metabolic process	0.00168994	0.0212631
				positive regulation of G2/M transition of mitotic cell cycle	0.00169988	0.0213381
				regulation of gene expression, epigenetic	0.00179798	0.0224643
				positive regulation of response to DNA damage stimulus	0.00179798	0.0224643
				reproductive structure development	0.00180442	0.0224923
				regulation of protein localization to cell periphery	0.00185718	0.0230963
				regulation of peptidase activity	0.00192242	0.0237761
				mitochondrial electron transport, NADH to ubiquinone	0.00192587	0.0237761
				maturation of 5.8S rRNA	0.00194412	0.0237761
				NADP metabolic process	0.00194412	0.0237761
				cell redox homeostasis	0.00194412	0.0237761
				liver regeneration	0.00194412	0.0237761
				regulation of protein stability	0.00194734	0.0237761
				rhythmic process	0.00194734	0.0237761
				'de novo' protein folding	0.00199537	0.0242521
				positive regulation of protein import	0.00199537	0.0242521
				positive regulation of mRNA catabolic process	0.0020119	0.0243977
				cellular detoxification	0.00202529	0.0245046
				regulation of alternative mRNA splicing, via spliceosome	0.00205916	0.0248583
				reproductive system development	0.00207138	0.0249497
				myeloid cell homeostasis	0.00209089	0.025072
				regulation of reactive oxygen species metabolic process	0.00209089	0.025072
				pyrimidine nucleotide catabolic process	0.00212079	0.0252609
				purine nucleoside monophosphate biosynthetic process	0.00212079	0.0252609
				anaphase-promoting complex-dependent catabolic process	0.00212079	0.0252609
				mitotic sister chromatid cohesion	0.00213592	0.0253847
				protein kinase B signaling	0.00220391	0.0261349
				regulation of protein polymerization	0.0022158	0.0262178
				positive regulation of cell morphogenesis involved in differentiation	0.00233878	0.0274972
				negative regulation of translation	0.00234581	0.0274972
				nucleotide-sugar metabolic process	0.00235372	0.0274972
				purine nucleoside monophosphate metabolic process	0.00236053	0.0274972
				maturation of LSU-rRNA from tricistronic rRNA transcript (SSU-rRNA, 5.8S rRNA, LSU-rRNA)	0.00237523	0.0274972
				pentose-phosphate shunt	0.00237523	0.0274972
				DNA unwinding involved in DNA replication	0.00237523	0.0274972
				nucleoside biosynthetic process	0.00237523	0.0274972
				nucleobase-containing small molecule biosynthetic process	0.00237523	0.0274972
				RNA surveillance	0.00237523	0.0274972
				actin filament organization	0.00238149	0.0275103
				import into nucleus	0.00244406	0.0281724
				positive regulation of intracellular transport	0.00249748	0.0287263
				regulation of cellular response to oxidative stress	0.00250413	0.0287412
				establishment of chromosome localization	0.00262349	0.0300468
				negative regulation of mRNA processing	0.0026535	0.0303257
				mitotic cytokinesis	0.00269661	0.0306518
				pigment biosynthetic process	0.00269919	0.0306518
				positive regulation of nucleocytoplasmic transport	0.00269919	0.0306518
				regulation of nuclease activity	0.00275119	0.0311763
				positive regulation of proteasomal ubiquitin-dependent protein catabolic process	0.00278511	0.0314941
				muscle cell proliferation	0.00280882	0.0316953
				positive regulation of RNA splicing	0.00282795	0.0317242
				post-translational protein modification	0.00282795	0.0317242
				female pregnancy	0.00282913	0.0317242
				ribosomal large subunit biogenesis	0.00304116	0.0340306
				negative regulation of protein-containing complex assembly	0.00305729	0.0341398
				regulation of protein import	0.00307453	0.0341898
				regulation of peptidyl-lysine acetylation	0.00307453	0.0341898
				desmosome organization	0.00314007	0.0345601
				rRNA 3'-end processing	0.00314007	0.0345601
				mitotic DNA replication checkpoint signaling	0.00314007	0.0345601
				positive regulation of transcription of nucleolar large rRNA by RNA polymerase I	0.00314007	0.0345601
				positive regulation of ubiquitin protein ligase activity	0.00314007	0.0345601
				cellular oxidant detoxification	0.00317681	0.0348928
				reactive oxygen species metabolic process	0.00319988	0.0350744
				heterochromatin organization	0.00324902	0.0353468
				pyrimidine nucleotide biosynthetic process	0.00326215	0.0353468
				deoxyribonucleotide catabolic process	0.00326215	0.0353468
				positive regulation of viral genome replication	0.00326215	0.0353468
				glycogen catabolic process	0.00326431	0.0353468
				NADPH regeneration	0.00326431	0.0353468
				chromosome localization	0.00327805	0.0354241
				inner mitochondrial membrane organization	0.00337346	0.0363818
				regulation of intracellular protein transport	0.00343266	0.0369459
				deoxyribonucleoside monophosphate metabolic process	0.00351205	0.0376491
				negative regulation of phagocytosis	0.00351205	0.0376491
				regulation of telomerase activity	0.00378216	0.0404639
				negative regulation of phosphate metabolic process	0.00382161	0.0408045
				regulation of oxidative stress-induced cell death	0.00383711	0.0408814
				regulation of gliogenesis	0.00384407	0.0408814
				protein K48-linked ubiquitination	0.00395075	0.0418541
				nuclear-transcribed mRNA catabolic process, deadenylation-dependent decay	0.00395116	0.0418541
				deoxyribose phosphate catabolic process	0.00397172	0.0419063
				positive regulation of ubiquitin-protein transferase activity	0.00397172	0.0419063
				negative regulation of phosphorus metabolic process	0.00398485	0.0419623
				heterochromatin assembly	0.00399713	0.0420091
				protein import into nucleus	0.00400611	0.042021
				cellular response to toxic substance	0.00411949	0.0431259
				cellular component disassembly	0.00415403	0.0434027
				viral gene expression	0.00417974	0.0435017
				negative regulation of protein binding	0.00417974	0.0435017
				cellular modified amino acid metabolic process	0.00419489	0.0435453
				chromatin remodeling	0.00420017	0.0435453
				glucan catabolic process	0.00436984	0.0451297
				positive regulation of telomere capping	0.00436984	0.0451297
				regulation of intracellular transport	0.00441458	0.0455041
				positive regulation of gliogenesis	0.00445788	0.0458622
				protein export from nucleus	0.00450784	0.0461108
				NADH dehydrogenase complex assembly	0.00450784	0.0461108
				mitochondrial respiratory chain complex I assembly	0.00450784	0.0461108
				regulation of phagocytosis	0.00460486	0.0468959
				actin filament bundle assembly	0.00463539	0.0468959
				mitochondrial electron transport, ubiquinol to cytochrome c	0.00467209	0.0468959
				female meiosis I	0.00467209	0.0468959
				histone-serine phosphorylation	0.00467209	0.0468959
				purine nucleoside biosynthetic process	0.00467209	0.0468959
				ribonucleoside biosynthetic process	0.00467209	0.0468959
				purine ribonucleoside biosynthetic process	0.00467209	0.0468959
				negative regulation of histone H3-K9 methylation	0.00467209	0.0468959
				regulation of histone H3-K9 acetylation	0.00467209	0.0468959
				regulation of cysteine-type endopeptidase activity	0.00488679	0.0489593
